# Supplementary material for: Neuronal activity-dependent gene expression is stimulus-specific and changes with neuronal maturation
Source: Front Mol Neurosci. 2025 Oct 9;18:1609772. doi: 10.3389/fnmol.2025.1609772 (PMC12547137; doi:10.3389/fnmol.2025.1609772)
Supplement: Supplementary file 4 [file Table_1.xlsx]

## Sheet: in
	entrez	symbol	name	logFC	logCPM	LR	PValue	FDR
ENSMUSG00000028836	230810	Slc30a2	solute carrier family 30 (zinc transporter), member 2	8.76629	1.86212	38.8153	4.65855e-10	6.41665e-09
ENSMUSG00000027318	110751	Adam33	a disintegrin and metallopeptidase domain 33	8.52769	1.7787	48.2419	3.7675e-12	7.18258e-11
ENSMUSG00000038760	22045	Trhr	thyrotropin releasing hormone receptor	8.40375	2.10198	40.5743	1.89283e-10	2.75202e-09
ENSMUSG00000110618	105244162	Gm39822	predicted gene, 39822	8.13755	1.76698	47.8661	4.56351e-12	8.60046e-11
ENSMUSG00000031639	142980	Tlr3	toll-like receptor 3	8.03119	1.8565	46.0715	1.14013e-11	1.98617e-10
ENSMUSG00000023249	235587	Parp3	poly (ADP-ribose) polymerase family, member 3	8.02756	2.45088	52.5408	4.21406e-13	9.27819e-12
ENSMUSG00000006611	15216	Hfe	homeostatic iron regulator	7.83194	1.67229	27.2554	1.78281e-07	1.61392e-06
ENSMUSG00000000049	11818	Apoh	apolipoprotein H	7.72788	1.07806	29.3535	6.03061e-08	5.88995e-07
ENSMUSG00000029084	12494	Cd38	CD38 antigen	7.60055	1.53803	31.1693	2.3648e-08	2.51903e-07
ENSMUSG00000040055	14623	Gjb6	gap junction protein, beta 6	7.57648	1.42208	31.8542	1.66189e-08	1.82602e-07
ENSMUSG00000028753	75718	Vwa5b1	von Willebrand factor A domain containing 5B1	7.38985	0.828911	21.2882	3.95157e-06	2.77115e-05
ENSMUSG00000022439	64099	Parvg	parvin, gamma	7.36893	1.55134	22.8835	1.72121e-06	1.29118e-05
ENSMUSG00000031253	68792	Srpx2	sushi-repeat-containing protein, X-linked 2	7.30751	2.28309	25.71	3.96759e-07	3.3767e-06
ENSMUSG00000040740	384071	Slc25a34	solute carrier family 25, member 34	7.30595	0.955796	20.9779	4.64601e-06	3.19969e-05
ENSMUSG00000096859	546943	Vmn1r176	vomeronasal 1 receptor 176	7.30334	0.414122	12.9245	0.000324307	0.00142371
ENSMUSG00000036030	235472	Prtg	protogenin	7.13901	1.34594	17.0311	3.6773e-05	0.000205654
ENSMUSG00000052760	319997	A630001G21Rik	RIKEN cDNA A630001G21 gene	6.95089	1.10844	14.7574	0.00012227	0.000596748
ENSMUSG00000093557	78039	4930555M17Rik	RIKEN cDNA 4930555M17 gene	6.91707	1.63493	12.1483	0.000491327	0.00205957
ENSMUSG00000022245	207667	Skor1	SKI family transcriptional corepressor 1	6.83366	1.31223	21.6505	3.27127e-06	2.32667e-05
ENSMUSG00000007594	330790	Hapln4	hyaluronan and proteoglycan link protein 4	6.79716	4.37603	71.5551	2.69626e-17	9.35163e-16
ENSMUSG00000087334	105364	AW495222	expressed sequence AW495222	6.72074	0.726064	14.5383	0.000137336	0.000661131
ENSMUSG00000028001	14161	Fga	fibrinogen alpha chain	6.67606	0.361746	9.29185	0.00230176	0.00798576
ENSMUSG00000093755	546903	Vmn1r39	vomeronasal 1 receptor 39	6.66328	0.459207	11.1699	0.000831372	0.00328865
ENSMUSG00000029287	21814	Tgfbr3	transforming growth factor, beta receptor III	6.65984	1.19683	19.0012	1.30633e-05	8.16191e-05
ENSMUSG00000026424	171469	Gpr37l1	G protein-coupled receptor 37-like 1	6.6454	2.64392	63.5013	1.60264e-15	4.70776e-14
ENSMUSG00000101969	100504235	Gm20125	predicted gene, 20125	6.56114	0.690986	7.09537	0.00772834	0.0223093
ENSMUSG00000019982	17863	Myb	myeloblastosis oncogene	6.55036	0.848591	14.8116	0.000118801	0.000581382
ENSMUSG00000093617	71270	4933438K21Rik	RIKEN cDNA 4933438K21 gene	6.53077	1.11019	15.5847	7.8892e-05	0.000404111
ENSMUSG00000012350	13661	Ehf	ets homologous factor	6.45596	0.934085	10.8747	0.000974892	0.00378997
ENSMUSG00000079644	382064	Gm1110	predicted gene 1110	6.45078	0.774918	10.9377	0.000942295	0.00367441
ENSMUSG00000020216	71912	Jsrp1	junctional sarcoplasmic reticulum protein 1	6.38396	1.314	17.859	2.37898e-05	0.000138844
ENSMUSG00000050359	20753	Sprr1a	small proline-rich protein 1A	6.38189	1.11533	11.898	0.000561956	0.00231933
ENSMUSG00000022479	22337	Vdr	vitamin D (1,25-dihydroxyvitamin D3) receptor	6.35195	0.630029	14.7568	0.000122304	0.000596748
ENSMUSG00000044170	258464	Olfr1384	olfactory receptor 1384	6.32976	0.822775	8.88018	0.00288283	0.00968959
ENSMUSG00000037921	234311	Ddx60	DEAD (Asp-Glu-Ala-Asp) box polypeptide 60	6.30874	1.08875	8.43872	0.00367314	0.0118943
ENSMUSG00000072941	20657	Sod3	superoxide dismutase 3, extracellular	6.2993	2.25545	31.4745	2.02075e-08	2.18693e-07
ENSMUSG00000029151	22784	Slc30a3	solute carrier family 30 (zinc transporter), member 3	6.23629	6.79284	163.62	1.83139e-37	2.97021e-35
ENSMUSG00000070448	22301	Vmn2r89	vomeronasal 2, receptor 89	6.15046	0.571371	7.85229	0.00507563	0.0156482
ENSMUSG00000030004	68396	Nat8	N-acetyltransferase 8 (GCN5-related)	6.14378	1.11441	14.2603	0.000159187	0.000756827
ENSMUSG00000026786	54519	Apbb1ip	amyloid beta (A4) precursor protein-binding, family B, member 1 interacting protein	6.08822	0.878886	12.4404	0.000420136	0.0017918
ENSMUSG00000078958	435376	Atp6ap1l	ATPase, H+ transporting, lysosomal accessory protein 1-like	6.03554	0.532692	11.5073	0.000693251	0.00279901
ENSMUSG00000025197	226143	Cyp2c23	cytochrome P450, family 2, subfamily c, polypeptide 23	5.99903	1.01255	14.1467	0.000169091	0.000797331
ENSMUSG00000094145	667180	Vmn2r20	vomeronasal 2, receptor 20	5.99708	1.02957	10.5857	0.00113967	0.00434545
ENSMUSG00000041460	319734	Cacna2d4	calcium channel, voltage-dependent, alpha 2/delta subunit 4	5.97975	0.903002	10.5731	0.00114747	0.00437229
ENSMUSG00000090315	22313	Vmn2r104	vomeronasal 2, receptor 104	5.97356	0.873961	12.8163	0.000343616	0.00149933
ENSMUSG00000035916	237523	Ptprq	protein tyrosine phosphatase, receptor type, Q	5.94327	1.05725	11.3123	0.000769938	0.00306883
ENSMUSG00000067604	433292	Nms	neuromedin S	5.93917	1.50244	13.4899	0.000239855	0.00109038
ENSMUSG00000024292	64385	Cyp4f14	cytochrome P450, family 4, subfamily f, polypeptide 14	5.84254	0.988871	11.8922	0.000563708	0.00232153
ENSMUSG00000023959	224796	Clic5	chloride intracellular channel 5	5.83965	0.761938	9.73512	0.0018078	0.00651747
ENSMUSG00000069296	171257	Vmn1r195	vomeronasal 1 receptor 195	5.82236	0.455683	8.07721	0.00448254	0.0141067
ENSMUSG00000041138	73412	Nme8	NME/NM23 family member 8	5.8054	0.683209	10.6304	0.00111241	0.00425844
ENSMUSG00000118215	384522	Vmn1r55	vomeronasal 1 receptor 55	5.76046	1.22174	8.96465	0.00275254	0.00931671
ENSMUSG00000048826	240025	Dact2	dishevelled-binding antagonist of beta-catenin 2	5.74008	2.04147	50.2786	1.33395e-12	2.69481e-11
ENSMUSG00000099906	105661730	Lincmd1	long intergenic non-protein coding RNA of muscle differentiation 1	5.70924	0.895411	6.65765	0.00987311	0.0274213
ENSMUSG00000078598	242627	Skint5	selection and upkeep of intraepithelial T cells 5	5.66693	0.843905	8.08921	0.00445296	0.0140266
ENSMUSG00000034353	51801	Ramp1	receptor (calcitonin) activity modifying protein 1	5.66296	4.03742	95.6565	1.36652e-22	7.67586e-21
ENSMUSG00000016356	73368	Col20a1	collagen, type XX, alpha 1	5.62044	1.50104	10.5683	0.00115043	0.00437778
ENSMUSG00000024518	19434	Rax	retina and anterior neural fold homeobox	5.54959	0.340409	6.62506	0.0100554	0.0278001
ENSMUSG00000035407	242553	Kank4	KN motif and ankyrin repeat domains 4	5.54239	0.910529	7.55307	0.00599078	0.0180539
ENSMUSG00000020077	19073	Srgn	serglycin	5.37297	2.79509	16.2415	5.5758e-05	0.000299047
ENSMUSG00000027270	76161	Lamp5	lysosomal-associated membrane protein family, member 5	5.34853	4.66309	118.538	1.32178e-27	1.16186e-25
ENSMUSG00000001657	15426	Hoxc8	homeobox C8	5.33574	0.800547	7.43703	0.00638952	0.0190216
ENSMUSG00000038173	320981	Enpp6	ectonucleotide pyrophosphatase/phosphodiesterase 6	5.27671	1.94293	26.0784	3.27836e-07	2.82774e-06
ENSMUSG00000020168	257929	Olfr299	olfactory receptor 299	5.26413	0.35689	7.95421	0.00479756	0.0149187
ENSMUSG00000097316	100038712	Gm10516	predicted gene 10516	5.25831	1.04805	7.53966	0.00603555	0.0181603
ENSMUSG00000022212	12891	Cpne6	copine VI	5.24122	7.82894	252.237	8.44752e-57	4.22927e-54
ENSMUSG00000031750	76527	Il34	interleukin 34	5.23264	1.96758	38.0031	7.06329e-10	9.44643e-09
ENSMUSG00000026822	16819	Lcn2	lipocalin 2	5.21943	2.54255	43.5631	4.1051e-11	6.59278e-10
ENSMUSG00000037679	70435	Inf2	inverted formin, FH2 and WH2 domain containing	5.15788	2.59178	56.2816	6.2799e-14	1.54045e-12
ENSMUSG00000035104	232146	Eva1a	eva-1 homolog A (C. elegans)	5.10931	2.62908	47.0983	6.7513e-12	1.22427e-10
ENSMUSG00000020098	13180	Pcbd1	pterin 4 alpha carbinolamine dehydratase/dimerization cofactor of hepatocyte nuclear factor 1 alpha (TCF1) 1	5.05077	2.12697	20.7294	5.28979e-06	3.60749e-05
ENSMUSG00000060675	225845	Plaat3	phospholipase A and acyltransferase 3	5.01085	2.05325	29.5291	5.50837e-08	5.42591e-07
ENSMUSG00000026414	21956	Tnnt2	troponin T2, cardiac	5.00658	0.996103	7.99983	0.00467817	0.0146066
ENSMUSG00000026837	12831	Col5a1	collagen, type V, alpha 1	4.96047	4.33348	38.6295	5.12381e-10	6.97407e-09
ENSMUSG00000038457	272465	Tmem255b	transmembrane protein 255B	4.90638	3.50585	59.8921	1.00203e-14	2.61642e-13
ENSMUSG00000026452	20980	Syt2	synaptotagmin II	4.88792	2.31973	29.9632	4.40313e-08	4.44755e-07
ENSMUSG00000050343	258912	Olfr1378	olfactory receptor 1378	4.82765	0.500891	5.55304	0.0184486	0.0464138
ENSMUSG00000015484	329274	Fam163a	family with sequence similarity 163, member A	4.82222	1.69895	28.0009	1.21262e-07	1.12698e-06
ENSMUSG00000059206	252910	Vmn1r71	vomeronasal 1 receptor 71	4.80191	0.320843	5.62936	0.0176621	0.0447282
ENSMUSG00000031380	14205	Vegfd	vascular endothelial growth factor D	4.78176	2.63693	52.3238	4.70632e-13	1.02833e-11
ENSMUSG00000073424	106648	Cyp4f15	cytochrome P450, family 4, subfamily f, polypeptide 15	4.77683	2.0361	22.0682	2.63136e-06	1.91168e-05
ENSMUSG00000020734	14813	Grin2c	glutamate receptor, ionotropic, NMDA2C (epsilon 3)	4.75726	1.63783	30.0647	4.17873e-08	4.24321e-07
ENSMUSG00000020836	216961	Coro6	coronin 6	4.75296	1.90417	28.9903	7.27405e-08	6.98006e-07
ENSMUSG00000031382	68854	Asb11	ankyrin repeat and SOCS box-containing 11	4.61404	1.93855	22.181	2.48113e-06	1.81168e-05
ENSMUSG00000084890	353123	A830036E02Rik	RIKEN cDNA A830036E02 gene	4.56088	3.2066	59.9886	9.54092e-15	2.4969e-13
ENSMUSG00000039518	386463	Cdsn	corneodesmosin	4.56018	1.81929	15.3442	8.95955e-05	0.000453093
ENSMUSG00000041556	230904	Fbxo2	F-box protein 2	4.55347	5.83307	176.645	2.61765e-40	5.19694e-38
ENSMUSG00000005716	19293	Pvalb	parvalbumin	4.5225	1.73265	31.4164	2.08216e-08	2.24706e-07
ENSMUSG00000046688	211550	Tifa	TRAF-interacting protein with forkhead-associated domain	4.49527	1.84753	37.9483	7.26452e-10	9.70429e-09
ENSMUSG00000057596	209387	Trim30d	tripartite motif-containing 30D	4.45845	0.953018	8.78763	0.00303281	0.0101079
ENSMUSG00000029695	30956	Aass	aminoadipate-semialdehyde synthase	4.38713	1.60853	13.6121	0.000224738	0.00102897
ENSMUSG00000019787	76757	Trdn	triadin	4.37185	1.38104	18.1646	2.02612e-05	0.000119953
ENSMUSG00000039007	54381	Cpq	carboxypeptidase Q	4.34702	4.35795	109.619	1.18787e-25	8.71227e-24
ENSMUSG00000037161	67749	Mgarp	mitochondria localized glutamic acid rich protein	4.34469	2.97282	18.138	2.0546e-05	0.000121389
ENSMUSG00000021214	105349	Akr1c18	aldo-keto reductase family 1, member C18	4.29032	1.54945	24.4744	7.53051e-07	6.12386e-06
ENSMUSG00000017167	53321	Cntnap1	contactin associated protein-like 1	4.28113	4.7131	129.464	5.36912e-30	5.52013e-28
ENSMUSG00000024027	14652	Glp1r	glucagon-like peptide 1 receptor	4.25718	1.10221	13.1834	0.000282447	0.0012611
ENSMUSG00000006342	71733	Susd2	sushi domain containing 2	4.25717	2.581	30.6519	3.08732e-08	3.23186e-07
ENSMUSG00000034205	94352	Loxl2	lysyl oxidase-like 2	4.22781	1.37757	19.5819	9.63771e-06	6.19298e-05
ENSMUSG00000099722	102635534	Gm29154	predicted gene 29154	4.21961	0.515442	7.10431	0.00768989	0.022215
ENSMUSG00000049641	215031	Vgll2	vestigial like family member 2	4.21797	2.16082	28.6378	8.7261e-08	8.27685e-07
ENSMUSG00000030898	12426	Cckbr	cholecystokinin B receptor	4.19512	5.56243	191.687	1.36173e-43	3.33623e-41
ENSMUSG00000091898	21924	Tnnc1	troponin C, cardiac/slow skeletal	4.18881	2.69612	43.2535	4.80871e-11	7.63755e-10
ENSMUSG00000032269	15561	Htr3a	5-hydroxytryptamine (serotonin) receptor 3A	4.15499	3.08472	41.6879	1.07068e-10	1.62435e-09
ENSMUSG00000032532	12424	Cck	cholecystokinin	4.14172	9.89086	809.774	4.04638e-178	4.65941e-174
ENSMUSG00000053030	69982	Spink2	serine peptidase inhibitor, Kazal type 2	4.1286	1.28391	11.13	0.000849438	0.00335205
ENSMUSG00000060550	15018	H2-Q7	histocompatibility 2, Q region locus 7	4.08452	1.69055	18.5371	1.66629e-05	0.000100986
ENSMUSG00000045827	20723	Serpinb9	serine (or cysteine) peptidase inhibitor, clade B, member 9	4.06537	2.07315	18.1224	2.07152e-05	0.000122326
ENSMUSG00000019772	22353	Vip	vasoactive intestinal polypeptide	4.05765	4.67238	79.0024	6.20356e-19	2.46324e-17
ENSMUSG00000060969	16371	Irx1	Iroquois homeobox 1	4.05156	1.79731	17.3635	3.08694e-05	0.000175797
ENSMUSG00000019230	16876	Lhx9	LIM homeobox protein 9	4.04507	1.83633	11.3165	0.000768217	0.00306303
ENSMUSG00000047250	19224	Ptgs1	prostaglandin-endoperoxide synthase 1	4.00644	1.05893	17.1877	3.3862e-05	0.000191217
ENSMUSG00000039563	76710	2210406O10Rik	RIKEN cDNA 2210406O10 gene	4.00492	2.27284	31.5126	1.98153e-08	2.15267e-07
ENSMUSG00000027188	210622	Pamr1	peptidase domain containing associated with muscle regeneration 1	3.99793	2.37225	38.7483	4.82132e-10	6.6171e-09
ENSMUSG00000042312	20196	S100a13	S100 calcium binding protein A13	3.99191	2.92499	52.3375	4.67373e-13	1.02316e-11
ENSMUSG00000036634	17136	Mag	myelin-associated glycoprotein	3.98646	3.01423	46.4901	9.20848e-12	1.63888e-10
ENSMUSG00000004902	71803	Slc25a18	solute carrier family 25 (mitochondrial carrier), member 18	3.98032	3.17036	25.6984	3.99167e-07	3.39469e-06
ENSMUSG00000044080	20193	S100a1	S100 calcium binding protein A1	3.97146	6.34159	136.677	1.41913e-31	1.63412e-29
ENSMUSG00000006301	69660	Tmbim1	transmembrane BAX inhibitor motif containing 1	3.94996	2.29122	34.8991	3.47244e-09	4.18255e-08
ENSMUSG00000030616	83671	Sytl2	synaptotagmin-like 2	3.94533	1.23036	21.0593	4.45277e-06	3.08506e-05
ENSMUSG00000026535	26388	Ifi202b	interferon activated gene 202B	3.94335	1.67393	9.69795	0.00184474	0.00662783
ENSMUSG00000033595	213469	Lgi3	leucine-rich repeat LGI family, member 3	3.94289	1.97539	30.2024	3.89225e-08	3.99458e-07
ENSMUSG00000021750	268709	Fam107a	family with sequence similarity 107, member A	3.93568	3.37633	38.8292	4.62566e-10	6.38663e-09
ENSMUSG00000046447	66259	Camk2n1	calcium/calmodulin-dependent protein kinase II inhibitor 1	3.92705	9.73742	239.078	6.24685e-54	2.66417e-51
ENSMUSG00000024866	71670	Acy3	aspartoacylase (aminoacylase) 3	3.92542	2.41069	33.6216	6.69455e-09	7.78664e-08
ENSMUSG00000031521	11593	Aga	aspartylglucosaminidase	3.91274	1.8514	21.4243	3.68078e-06	2.59548e-05
ENSMUSG00000058420	110058	Syt17	synaptotagmin XVII	3.90862	5.43714	97.2335	6.16167e-23	3.63855e-21
ENSMUSG00000029359	57816	Tesc	tescalcin	3.90031	3.02223	74.5303	5.97155e-18	2.19688e-16
ENSMUSG00000022132	58187	Cldn10	claudin 10	3.89783	4.32104	68.5789	1.219e-16	3.96521e-15
ENSMUSG00000043822	66548	Adamtsl5	ADAMTS-like 5	3.86826	1.33069	15.2883	9.22872e-05	0.000465071
ENSMUSG00000022074	21933	Tnfrsf10b	tumor necrosis factor receptor superfamily, member 10b	3.8483	2.21096	20.507	5.94143e-06	4.00794e-05
ENSMUSG00000046182	269994	Gsg1l	GSG1-like	3.82789	3.26881	53.9577	2.04853e-13	4.63436e-12
ENSMUSG00000030847	29810	Bag3	BCL2-associated athanogene 3	3.81281	1.78193	12.6914	0.000367337	0.00158839
ENSMUSG00000078566	12176	Bnip3	BCL2/adenovirus E1B interacting protein 3	3.80643	1.83101	21.536	3.47257e-06	2.45921e-05
ENSMUSG00000052229	574402	Gpr17	G protein-coupled receptor 17	3.80085	3.29151	57.5479	3.2985e-14	8.2035e-13
ENSMUSG00000090362	621430	Vmn2r79	vomeronasal 2, receptor 79	3.78676	1.02278	7.4454	0.00635989	0.0189408
ENSMUSG00000070287	245020	Slc35g2	solute carrier family 35, member G2	3.7853	2.69452	35.8045	2.18141e-09	2.71556e-08
ENSMUSG00000026344	72585	Lypd1	Ly6/Plaur domain containing 1	3.76255	3.59685	55.1553	1.11375e-13	2.60138e-12
ENSMUSG00000103695	320566	A830029E22Rik	RIKEN cDNA A830029E22 gene	3.76087	2.22086	30.7094	2.99704e-08	3.1488e-07
ENSMUSG00000050315	118449	Synpo2	synaptopodin 2	3.74639	1.57708	17.4747	2.91158e-05	0.000166883
ENSMUSG00000035237	16816	Lcat	lecithin cholesterol acyltransferase	3.74509	2.11526	16.7003	4.37731e-05	0.000240481
ENSMUSG00000070855	257875	Olfr1116	olfactory receptor 1116	3.73876	0.91777	7.45904	0.00631186	0.0188342
ENSMUSG00000009075	192650	Cabp7	calcium binding protein 7	3.73164	1.2876	18.1868	2.00261e-05	0.000118867
ENSMUSG00000021680	12919	Crhbp	corticotropin releasing hormone binding protein	3.72162	4.52056	115.56	5.9343e-27	4.88096e-25
ENSMUSG00000033208	20203	S100b	S100 protein, beta polypeptide, neural	3.7205	3.46973	43.5488	4.13527e-11	6.61356e-10
ENSMUSG00000013523	76960	Bcas1	breast carcinoma amplified sequence 1	3.71747	3.49028	54.6127	1.46787e-13	3.38729e-12
ENSMUSG00000056158	72605	Car10	carbonic anhydrase 10	3.70911	6.63743	192.034	1.14379e-43	2.8632e-41
ENSMUSG00000054612	17314	Mgmt	O-6-methylguanine-DNA methyltransferase	3.7032	1.28128	10.6788	0.00108372	0.00415831
ENSMUSG00000029830	320590	Svopl	SV2 related protein homolog (rat)-like	3.68623	1.00024	6.58346	0.0102931	0.028396
ENSMUSG00000091670	627743	Vmn2r105	vomeronasal 2, receptor 105	3.66392	1.14036	7.9549	0.00479574	0.0149187
ENSMUSG00000026090	72097	2010300C02Rik	RIKEN cDNA 2010300C02 gene	3.66198	5.38392	163.938	1.56052e-37	2.56705e-35
ENSMUSG00000029602	19415	Rasal1	RAS protein activator like 1 (GAP1 like)	3.66039	6.13344	67.4232	2.1906e-16	7.00688e-15
ENSMUSG00000031373	56078	Car5b	carbonic anhydrase 5b, mitochondrial	3.65491	2.23119	31.9192	1.60723e-08	1.76934e-07
ENSMUSG00000036585	14164	Fgf1	fibroblast growth factor 1	3.63169	4.5485	80.2551	3.29064e-19	1.35327e-17
ENSMUSG00000070304	72821	Scn2b	sodium channel, voltage-gated, type II, beta	3.63106	5.38535	181.12	2.76044e-41	5.77935e-39
ENSMUSG00000021090	78257	Lrrc9	leucine rich repeat containing 9	3.63094	0.54572	5.85644	0.0155201	0.0400256
ENSMUSG00000058806	12817	Col13a1	collagen, type XIII, alpha 1	3.63009	0.861769	8.01296	0.00464439	0.0145293
ENSMUSG00000026395	19264	Ptprc	protein tyrosine phosphatase, receptor type, C	3.61064	1.07858	7.83876	0.00511377	0.0157405
ENSMUSG00000063661	223915	Krt73	keratin 73	3.60639	2.46855	24.0296	9.48676e-07	7.539e-06
ENSMUSG00000037625	18417	Cldn11	claudin 11	3.60029	4.44128	21.0574	4.45731e-06	3.08635e-05
ENSMUSG00000027220	80976	Syt13	synaptotagmin XIII	3.59351	4.98548	146.762	8.84415e-34	1.19812e-31
ENSMUSG00000042485	66175	Mustn1	musculoskeletal, embryonic nuclear protein 1	3.59074	3.75022	51.5801	6.87335e-13	1.44692e-11
ENSMUSG00000055214	319455	Pld5	phospholipase D family, member 5	3.58538	2.14724	34.8616	3.54002e-09	4.25949e-08
ENSMUSG00000022146	18414	Osmr	oncostatin M receptor	3.58188	1.56543	20.1454	7.17713e-06	4.7388e-05
ENSMUSG00000036390	13197	Gadd45a	growth arrest and DNA-damage-inducible 45 alpha	3.56581	3.8631	34.7029	3.84061e-09	4.60673e-08
ENSMUSG00000027827	16497	Kcnab1	potassium voltage-gated channel, shaker-related subfamily, beta member 1	3.54923	4.31853	63.278	1.795e-15	5.21954e-14
ENSMUSG00000037362	18133	Ccn3	cellular communication network factor 3	3.54861	5.83407	164.562	1.13999e-37	1.95744e-35
ENSMUSG00000061086	17896	Myl4	myosin, light polypeptide 4	3.54403	2.335	24.6285	6.95158e-07	5.66909e-06
ENSMUSG00000021091	20716	Serpina3n	serine (or cysteine) peptidase inhibitor, clade A, member 3N	3.53062	3.83229	88.8532	4.2523e-21	2.04876e-19
ENSMUSG00000028189	74245	Ctbs	chitobiase	3.52703	1.6976	13.0359	0.000305579	0.00135238
ENSMUSG00000046818	73284	Ddit4l	DNA-damage-inducible transcript 4-like	3.52629	3.42385	57.7514	2.97424e-14	7.46152e-13
ENSMUSG00000021373	67252	Cap2	CAP, adenylate cyclase-associated protein, 2 (yeast)	3.51026	6.04981	300.902	2.09522e-67	1.60843e-64
ENSMUSG00000004668	268379	Abca13	ATP-binding cassette, sub-family A (ABC1), member 13	3.50781	0.934633	7.57849	0.0059069	0.0178384
ENSMUSG00000044317	319197	Gpr4	G protein-coupled receptor 4	3.49713	3.11453	51.8422	6.01445e-13	1.28016e-11
ENSMUSG00000097745	99542	AI115009	expressed sequence AI115009	3.49531	1.76183	11.707	0.000622643	0.00253526
ENSMUSG00000001131	21857	Timp1	tissue inhibitor of metalloproteinase 1	3.48934	0.92854	10.1871	0.00141425	0.00525494
ENSMUSG00000000805	12351	Car4	carbonic anhydrase 4	3.48364	2.73945	18.3402	1.84763e-05	0.00011094
ENSMUSG00000038668	14745	Lpar1	lysophosphatidic acid receptor 1	3.48223	1.66728	9.85024	0.00169809	0.00616442
ENSMUSG00000061653	113856	Vmn1r46	vomeronasal 1 receptor 46	3.47808	1.2833	10.7779	0.0010272	0.00396918
ENSMUSG00000028943	56226	Espn	espin	3.47742	1.75448	9.10197	0.00255335	0.00872021
ENSMUSG00000040424	233020	Hipk4	homeodomain interacting protein kinase 4	3.47389	2.86017	36.0003	1.97285e-09	2.48697e-08
ENSMUSG00000044017	243277	Adgrd1	adhesion G protein-coupled receptor D1	3.46953	1.58354	15.6007	7.82267e-05	0.000401418
ENSMUSG00000032487	19225	Ptgs2	prostaglandin-endoperoxide synthase 2	3.46593	5.44486	51.803	6.13564e-13	1.30354e-11
ENSMUSG00000027009	16401	Itga4	integrin alpha 4	3.46593	3.45418	39.6591	3.02385e-10	4.24113e-09
ENSMUSG00000016194	15483	Hsd11b1	hydroxysteroid 11-beta dehydrogenase 1	3.46091	2.60666	26.4535	2.69952e-07	2.36748e-06
ENSMUSG00000079657	328778	Rab26	RAB26, member RAS oncogene family	3.46023	2.42523	35.7646	2.22658e-09	2.75986e-08
ENSMUSG00000068037	17171	Mas1	MAS1 oncogene	3.44981	3.27758	32.6485	1.10426e-08	1.24785e-07
ENSMUSG00000070570	72961	Slc17a7	solute carrier family 17 (sodium-dependent inorganic phosphate cotransporter), member 7	3.43478	7.35768	222.479	2.60364e-50	8.56597e-48
ENSMUSG00000045777	320802	Ifitm10	interferon induced transmembrane protein 10	3.41824	3.69376	41.2403	1.34618e-10	2.01315e-09
ENSMUSG00000028167	69772	Bdh2	3-hydroxybutyrate dehydrogenase, type 2	3.40526	1.65583	20.8092	5.07378e-06	3.47352e-05
ENSMUSG00000074001	72330	Klhl40	kelch-like 40	3.39182	1.55714	10.7272	0.0010557	0.00406567
ENSMUSG00000046402	19659	Rbp1	retinol binding protein 1, cellular	3.37871	3.70559	62.844	2.23748e-15	6.36162e-14
ENSMUSG00000005413	15368	Hmox1	heme oxygenase 1	3.37206	5.33801	80.3714	3.10254e-19	1.28049e-17
ENSMUSG00000028434	54357	Epb41l4b	erythrocyte membrane protein band 4.1 like 4b	3.35551	1.99471	25.6901	4.00877e-07	3.4017e-06
ENSMUSG00000072591	319616	Fzd10os	frizzled class receptor 10, opposite strand	3.35074	2.49534	24.3451	8.05325e-07	6.49392e-06
ENSMUSG00000020387	76901	Jade2	jade family PHD finger 2	3.34668	3.04519	51.7277	6.37564e-13	1.34955e-11
ENSMUSG00000031250	64103	Tnmd	tenomodulin	3.33748	3.22693	15.0688	0.000103665	0.000513643
ENSMUSG00000078451	73075	Ppil6	peptidylprolyl isomerase (cyclophilin)-like 6	3.33158	1.99039	21.5439	3.4582e-06	2.45204e-05
ENSMUSG00000079057	102294	Cyp4v3	cytochrome P450, family 4, subfamily v, polypeptide 3	3.32727	2.93911	39.7271	2.92044e-10	4.1111e-09
ENSMUSG00000031883	12354	Car7	carbonic anhydrase 7	3.30679	3.49254	46.0324	1.16315e-11	2.02321e-10
ENSMUSG00000079022	69700	Col22a1	collagen, type XXII, alpha 1	3.30246	2.88487	27.2832	1.75734e-07	1.59211e-06
ENSMUSG00000022040	13850	Ephx2	epoxide hydrolase 2, cytoplasmic	3.27789	3.11461	27.7813	1.3583e-07	1.25303e-06
ENSMUSG00000041577	116847	Prelp	proline arginine-rich end leucine-rich repeat	3.26941	1.6715	15.3419	8.97047e-05	0.000453247
ENSMUSG00000009614	192166	Sardh	sarcosine dehydrogenase	3.26873	2.6419	41.5969	1.12169e-10	1.69951e-09
ENSMUSG00000000628	15277	Hk2	hexokinase 2	3.25878	3.28606	25.0232	5.66434e-07	4.6992e-06
ENSMUSG00000017390	11676	Aldoc	aldolase C, fructose-bisphosphate	3.25472	10.3781	102.11	5.25105e-24	3.41615e-22
ENSMUSG00000025161	80879	Slc16a3	solute carrier family 16 (monocarboxylic acid transporters), member 3	3.24751	2.27914	18.3955	1.79482e-05	0.000108175
ENSMUSG00000064065	320495	Ipcef1	interaction protein for cytohesin exchange factors 1	3.24579	3.29199	31.0714	2.48704e-08	2.63753e-07
ENSMUSG00000028919	213649	Arhgef19	Rho guanine nucleotide exchange factor (GEF) 19	3.24009	2.34583	32.5394	1.16797e-08	1.3134e-07
ENSMUSG00000067158	12829	Col4a4	collagen, type IV, alpha 4	3.2376	1.46793	16.0325	6.22651e-05	0.00032874
ENSMUSG00000025400	21334	Tac2	tachykinin 2	3.21522	5.2316	91.469	1.13354e-21	5.65053e-20
ENSMUSG00000103114	102634668	Gm32200	predicted gene, 32200	3.21507	1.14594	7.37814	0.00660214	0.0195534
ENSMUSG00000043760	241035	Pkhd1	polycystic kidney and hepatic disease 1	3.21416	1.05496	5.9764	0.0144985	0.0378644
ENSMUSG00000071647	225898	Eml3	echinoderm microtubule associated protein like 3	3.20814	2.47419	33.2643	8.04469e-09	9.24497e-08
ENSMUSG00000021458	72061	Aopep	aminopeptidase O	3.20282	3.77853	64.6032	9.16078e-16	2.80549e-14
ENSMUSG00000005089	20511	Slc1a2	solute carrier family 1 (glial high affinity glutamate transporter), member 2	3.18818	8.82633	164.058	1.46924e-37	2.45192e-35
ENSMUSG00000028463	230099	Car9	carbonic anhydrase 9	3.18761	2.09117	14.4328	0.000145247	0.000696305
ENSMUSG00000055567	329178	Unc80	unc-80, NALCN activator	3.18251	3.7866	91.9378	8.94445e-22	4.51734e-20
ENSMUSG00000055003	211187	Lrtm2	leucine-rich repeats and transmembrane domains 2	3.18177	1.80465	17.7075	2.57609e-05	0.000149515
ENSMUSG00000020932	14580	Gfap	glial fibrillary acidic protein	3.17886	5.57542	45.8845	1.25433e-11	2.17197e-10
ENSMUSG00000036856	22417	Wnt4	wingless-type MMTV integration site family, member 4	3.17856	3.7795	61.3535	4.7695e-15	1.31076e-13
ENSMUSG00000030111	232345	A2m	alpha-2-macroglobulin	3.17827	3.94125	24.2878	8.29613e-07	6.67575e-06
ENSMUSG00000029661	12843	Col1a2	collagen, type I, alpha 2	3.1695	1.36359	10.876	0.000974186	0.0037885
ENSMUSG00000066189	54376	Cacng3	calcium channel, voltage-dependent, gamma subunit 3	3.16734	6.92002	94.7404	2.17061e-22	1.17899e-20
ENSMUSG00000022342	67498	Kcnv1	potassium channel, subfamily V, member 1	3.16711	3.89956	61.3017	4.89667e-15	1.3425e-13
ENSMUSG00000052056	228913	Zfp217	zinc finger protein 217	3.16423	2.66865	22.2789	2.35785e-06	1.72934e-05
ENSMUSG00000008540	56615	Mgst1	microsomal glutathione S-transferase 1	3.15631	3.67498	56.6743	5.14318e-14	1.27089e-12
ENSMUSG00000032011	21838	Thy1	thymus cell antigen 1, theta	3.15044	10.0833	449.895	7.60276e-100	1.75092e-96
ENSMUSG00000045031	207175	Cetn4	centrin 4	3.15016	4.68139	38.7065	4.92576e-10	6.72837e-09
ENSMUSG00000109890	102688	AU023762	expressed sequence AU023762	3.14996	1.52753	11.4114	0.000729964	0.00293182
ENSMUSG00000014361	17289	Mertk	MER proto-oncogene tyrosine kinase	3.14455	1.91422	12.9521	0.000319565	0.00140665
ENSMUSG00000023019	14555	Gpd1	glycerol-3-phosphate dehydrogenase 1 (soluble)	3.14306	3.61591	61.7928	3.81569e-15	1.06387e-13
ENSMUSG00000053310	64011	Nrgn	neurogranin	3.13575	9.82267	140.694	1.8766e-32	2.29884e-30
ENSMUSG00000066607	319477	Insyn1	inhibitory synaptic factor 1	3.13374	3.20942	63.7208	1.43366e-15	4.2658e-14
ENSMUSG00000052911	16779	Lamb2	laminin, beta 2	3.12277	2.24954	25.7759	3.83449e-07	3.2731e-06
ENSMUSG00000051811	333182	Cox6b2	cytochrome c oxidase subunit 6B2	3.10423	2.73762	24.0873	9.20672e-07	7.3367e-06
ENSMUSG00000042284	109700	Itga1	integrin alpha 1	3.10049	1.78634	14.1368	0.000169981	0.0008012
ENSMUSG00000060519	30935	Tor3a	torsin family 3, member A	3.09185	1.67399	14.1507	0.000168736	0.000796634
ENSMUSG00000026586	18933	Prrx1	paired related homeobox 1	3.08478	2.41919	13.9487	0.000187872	0.00087699
ENSMUSG00000020614	208659	Fam20a	family with sequence similarity 20, member A	3.07698	1.05899	13.588	0.000227639	0.00104143
ENSMUSG00000031323	70887	Dmrtc1a	DMRT-like family C1a	3.07263	1.50343	18.7366	1.50071e-05	9.24098e-05
ENSMUSG00000050295	17300	Foxc1	forkhead box C1	3.07164	1.56986	12.3151	0.000449318	0.00190217
ENSMUSG00000032702	107351	Kank1	KN motif and ankyrin repeat domains 1	3.06101	4.04659	75.502	3.6504e-18	1.36475e-16
ENSMUSG00000059361	228777	Nrsn2	neurensin 2	3.05762	3.60148	35.0143	3.27298e-09	3.95471e-08
ENSMUSG00000027347	19419	Rasgrp1	RAS guanyl releasing protein 1	3.05633	5.25277	130.657	2.94365e-30	3.08147e-28
ENSMUSG00000022861	110197	Dgkg	diacylglycerol kinase, gamma	3.05282	3.7042	49.2532	2.24963e-12	4.40107e-11
ENSMUSG00000020034	216198	Tcp11l2	t-complex 11 (mouse) like 2	3.05213	2.9455	30.0272	4.2602e-08	4.31453e-07
ENSMUSG00000028179	107869	Cth	cystathionase (cystathionine gamma-lyase)	3.03163	2.86495	29.4992	5.59412e-08	5.50096e-07
ENSMUSG00000043079	104027	Synpo	synaptopodin	3.03071	3.67966	72.9006	1.36346e-17	4.84577e-16
ENSMUSG00000073889	16157	Il11ra1	interleukin 11 receptor, alpha chain 1	3.02899	1.55451	20.7288	5.29141e-06	3.60749e-05
ENSMUSG00000064246	12654	Chil1	chitinase-like 1	3.02709	1.72817	17.6296	2.68376e-05	0.00015506
ENSMUSG00000032174	15898	Icam5	intercellular adhesion molecule 5, telencephalin	3.02538	6.43657	199.922	2.17175e-45	6.25192e-43
ENSMUSG00000020396	380684	Nefh	neurofilament, heavy polypeptide	3.02375	5.18836	98.0283	4.12443e-23	2.49962e-21
ENSMUSG00000036578	57780	Fxyd7	FXYD domain-containing ion transport regulator 7	3.02033	6.16103	133.743	6.21812e-31	6.75487e-29
ENSMUSG00000044708	16513	Kcnj10	potassium inwardly-rectifying channel, subfamily J, member 10	3.01483	5.66981	42.5623	6.84654e-11	1.07117e-09
ENSMUSG00000037010	30878	Apln	apelin	3.00803	2.42738	19.4863	1.01322e-05	6.48902e-05
ENSMUSG00000071637	12609	Cebpd	CCAAT/enhancer binding protein (C/EBP), delta	3.00448	2.22521	23.0024	1.61796e-06	1.2249e-05
ENSMUSG00000044352	237761	Sowaha	sosondowah ankyrin repeat domain family member A	3.00274	3.90144	73.0162	1.2859e-17	4.58426e-16
ENSMUSG00000042228	17096	Lyn	LYN proto-oncogene, Src family tyrosine kinase	2.99776	1.49682	16.1732	5.78053e-05	0.000308447
ENSMUSG00000033685	22228	Ucp2	uncoupling protein 2 (mitochondrial, proton carrier)	2.98187	4.61639	25.54	4.33308e-07	3.66608e-06
ENSMUSG00000045967	241263	Gpr158	G protein-coupled receptor 158	2.98033	3.44473	77.7877	1.1473e-18	4.50892e-17
ENSMUSG00000033174	23945	Mgll	monoglyceride lipase	2.97494	5.85258	100.111	1.44107e-23	8.92147e-22
ENSMUSG00000042372	240590	Dmrt3	doublesex and mab-3 related transcription factor 3	2.97216	3.27317	46.3922	9.68011e-12	1.71223e-10
ENSMUSG00000029516	12704	Cit	citron	2.97204	5.76435	142.553	7.36281e-33	9.31678e-31
ENSMUSG00000023186	67776	Vwa5a	von Willebrand factor A domain containing 5A	2.96947	1.76716	14.9295	0.000111603	0.000548722
ENSMUSG00000027489	56846	Necab3	N-terminal EF-hand calcium binding protein 3	2.95378	3.52938	64.3433	1.04523e-15	3.16733e-14
ENSMUSG00000022594	23936	Lynx1	Ly6/neurotoxin 1	2.95024	4.2207	94.0846	3.02319e-22	1.60424e-20
ENSMUSG00000040253	229900	Gbp7	guanylate binding protein 7	2.94979	2.50254	17.2528	3.27221e-05	0.000185248
ENSMUSG00000025537	18682	Phkg1	phosphorylase kinase gamma 1	2.94974	1.44877	10.942	0.000940087	0.00366828
ENSMUSG00000017417	72324	Plxdc1	plexin domain containing 1	2.94412	1.48553	10.0545	0.00151976	0.00560179
ENSMUSG00000055128	68755	Cgrrf1	cell growth regulator with ring finger domain 1	2.94178	3.1559	42.2731	7.9378e-11	1.22525e-09
ENSMUSG00000048483	238331	Zdhhc22	zinc finger, DHHC-type containing 22	2.93535	4.77201	108.61	1.97559e-25	1.41297e-23
ENSMUSG00000056220	18783	Pla2g4a	phospholipase A2, group IVA (cytosolic, calcium-dependent)	2.93127	2.67343	10.7474	0.00104426	0.00402971
ENSMUSG00000032356	19417	Rasgrf1	RAS protein-specific guanine nucleotide-releasing factor 1	2.9296	6.98983	115.869	5.07643e-27	4.20541e-25
ENSMUSG00000079481	100042480	Nhsl2	NHS-like 2	2.92939	2.96598	21.2341	4.06469e-06	2.83838e-05
ENSMUSG00000090223	18546	Pcp4	Purkinje cell protein 4	2.92634	7.60763	192.858	7.55909e-44	1.93429e-41
ENSMUSG00000027296	228550	Itpka	inositol 1,4,5-trisphosphate 3-kinase A	2.92474	5.20848	73.9886	7.85683e-18	2.84501e-16
ENSMUSG00000030549	56315	Rhcg	Rhesus blood group-associated C glycoprotein	2.92447	2.54214	14.342	0.000152424	0.000728123
ENSMUSG00000024349	72512	Tmem173	transmembrane protein 173	2.92386	1.16856	8.35997	0.00383576	0.0123515
ENSMUSG00000050777	170706	Tmem37	transmembrane protein 37	2.92033	1.8318	12.6092	0.000383845	0.00165171
ENSMUSG00000021675	14064	F2rl2	coagulation factor II (thrombin) receptor-like 2	2.91878	1.35775	8.80173	0.00300945	0.0100359
ENSMUSG00000031425	18823	Plp1	proteolipid protein (myelin) 1	2.91248	4.62231	61.8985	3.61632e-15	1.01073e-13
ENSMUSG00000036949	277468	Slc39a12	solute carrier family 39 (zinc transporter), member 12	2.90429	1.85027	19.6389	9.35441e-06	6.03113e-05
ENSMUSG00000041548	80888	Hspb8	heat shock protein 8	2.903	3.10747	35.2349	2.92246e-09	3.57241e-08
ENSMUSG00000028015	229445	Ctso	cathepsin O	2.90209	3.17772	19.8184	8.51576e-06	5.52445e-05
ENSMUSG00000009394	20965	Syn2	synapsin II	2.90175	8.21425	379.898	1.30969e-84	1.67567e-81
ENSMUSG00000046093	170638	Hpcal4	hippocalcin-like 4	2.90174	7.86595	346.027	3.10764e-77	2.98204e-74
ENSMUSG00000025083	226250	Afap1l2	actin filament associated protein 1-like 2	2.89808	2.11168	24.2335	8.53356e-07	6.84766e-06
ENSMUSG00000029648	14254	Flt1	FMS-like tyrosine kinase 1	2.89589	1.61688	6.15275	0.0131208	0.0347006
ENSMUSG00000030669	12310	Calca	calcitonin/calcitonin-related polypeptide, alpha	2.89445	1.37793	10.0497	0.00152375	0.00561441
ENSMUSG00000031610	20284	Scrg1	scrapie responsive gene 1	2.8884	6.30198	100.607	1.12199e-23	7.02156e-22
ENSMUSG00000030337	22317	Vamp1	vesicle-associated membrane protein 1	2.88518	6.58824	128.11	1.06179e-29	1.0725e-27
ENSMUSG00000036528	19024	Ppfibp2	PTPRF interacting protein, binding protein 2 (liprin beta 2)	2.88355	2.18117	20.5484	5.81422e-06	3.93365e-05
ENSMUSG00000007682	13371	Dio2	deiodinase, iodothyronine, type II	2.88336	5.43743	95.1485	1.76624e-22	9.73121e-21
ENSMUSG00000074063	71839	Osgin1	oxidative stress induced growth inhibitor 1	2.88111	1.97599	16.2683	5.4976e-05	0.00029499
ENSMUSG00000024883	225870	Rin1	Ras and Rab interactor 1	2.87906	6.03084	80.4277	3.01537e-19	1.2535e-17
ENSMUSG00000027562	12349	Car2	carbonic anhydrase 2	2.86681	3.96997	63.3774	1.70661e-15	4.9751e-14
ENSMUSG00000041380	15560	Htr2c	5-hydroxytryptamine (serotonin) receptor 2C	2.86449	2.7867	36.684	1.38918e-09	1.77935e-08
ENSMUSG00000024395	225341	Lims2	LIM and senescent cell antigen like domains 2	2.85837	3.4782	40.8646	1.63152e-10	2.4055e-09
ENSMUSG00000079669	102635502	LOC102635502	uncharacterized LOC102635502	2.85394	2.04719	14.1196	0.000171544	0.000807246
ENSMUSG00000032667	330260	Pon2	paraoxonase 2	2.85028	4.04254	62.5796	2.55889e-15	7.22197e-14
ENSMUSG00000020961	108800	Ston2	stonin 2	2.84974	3.58898	24.2184	8.60074e-07	6.89676e-06
ENSMUSG00000041794	245049	Myrip	myosin VIIA and Rab interacting protein	2.84517	2.74977	15.9987	6.33859e-05	0.00033374
ENSMUSG00000020701	270893	Tmem132e	transmembrane protein 132E	2.84283	2.55785	17.6354	2.6756e-05	0.000154666
ENSMUSG00000033880	19039	Lgals3bp	lectin, galactoside-binding, soluble, 3 binding protein	2.83971	4.33006	37.2598	1.03395e-09	1.34835e-08
ENSMUSG00000048776	19227	Pthlh	parathyroid hormone-like peptide	2.83753	4.84698	42.9943	5.49001e-11	8.65992e-10
ENSMUSG00000079056	56461	Kcnip3	Kv channel interacting protein 3, calsenilin	2.83421	6.57398	114.607	9.59659e-27	7.67394e-25
ENSMUSG00000028838	56219	Extl1	exostosin-like glycosyltransferase 1	2.8302	3.05393	27.9576	1.24003e-07	1.14967e-06
ENSMUSG00000027843	19260	Ptpn22	protein tyrosine phosphatase, non-receptor type 22 (lymphoid)	2.82652	1.297	5.70853	0.0168827	0.0430764
ENSMUSG00000099696	73040	2900052N01Rik	RIKEN cDNA 2900052N01 gene	2.82374	3.35203	21.5568	3.43494e-06	2.43856e-05
ENSMUSG00000097610	626275	A930012L18Rik	RIKEN cDNA A930012L18 gene	2.81849	2.1096	28.6171	8.82016e-08	8.35003e-07
ENSMUSG00000030701	27276	Plekhb1	pleckstrin homology domain containing, family B (evectins) member 1	2.81384	6.26473	70.7352	4.08537e-17	1.39181e-15
ENSMUSG00000032733	235406	Snx33	sorting nexin 33	2.81019	1.89608	20.3829	6.33945e-06	4.24411e-05
ENSMUSG00000026223	64294	Itm2c	integral membrane protein 2C	2.80501	9.08026	265.716	9.74084e-60	5.34123e-57
ENSMUSG00000030256	79362	Bhlhe41	basic helix-loop-helix family, member e41	2.79892	5.47304	70.5653	4.45273e-17	1.49922e-15
ENSMUSG00000039676	75568	Capsl	calcyphosine-like	2.79183	2.65782	19.2328	1.15706e-05	7.30857e-05
ENSMUSG00000024617	12322	Camk2a	calcium/calmodulin-dependent protein kinase II alpha	2.77968	7.04589	70.3562	4.95077e-17	1.66204e-15
ENSMUSG00000040612	100039795	Ildr2	immunoglobulin-like domain containing receptor 2	2.77859	6.57916	108.137	2.50827e-25	1.78289e-23
ENSMUSG00000025766	73852	D3Ertd751e	DNA segment, Chr 3, ERATO Doi 751, expressed	2.77746	2.38328	20.7713	5.17527e-06	3.53423e-05
ENSMUSG00000022018	66214	Rgcc	regulator of cell cycle	2.77667	3.73663	54.9377	1.24414e-13	2.90006e-12
ENSMUSG00000032014	102644	Oaf	out at first homolog	2.76359	3.46508	41.9328	9.4464e-11	1.44841e-09
ENSMUSG00000091705	15013	H2-Q2	histocompatibility 2, Q region locus 2	2.76358	1.90407	9.19914	0.00242129	0.00834516
ENSMUSG00000032854	22239	Ugt8a	UDP galactosyltransferase 8A	2.75241	2.1578	21.8965	2.87754e-06	2.07352e-05
ENSMUSG00000034457	245527	Eda2r	ectodysplasin A2 receptor	2.75018	3.21787	25.8288	3.73077e-07	3.18693e-06
ENSMUSG00000053025	64176	Sv2b	synaptic vesicle glycoprotein 2 b	2.74132	5.78118	146.843	8.4911e-34	1.16399e-31
ENSMUSG00000043673	238076	Kcns3	potassium voltage-gated channel, delayed-rectifier, subfamily S, member 3	2.736	1.5713	15.3563	8.90216e-05	0.000450388
ENSMUSG00000028803	74552	Nipal3	NIPA-like domain containing 3	2.72926	6.54814	98.6639	2.99212e-23	1.84247e-21
ENSMUSG00000021895	71704	Arhgef3	Rho guanine nucleotide exchange factor (GEF) 3	2.72704	3.70362	58.7063	1.83055e-14	4.66345e-13
ENSMUSG00000097328	21944	Tnfsf12	tumor necrosis factor (ligand) superfamily, member 12	2.72448	2.12333	19.7203	8.96423e-06	5.80558e-05
ENSMUSG00000042498	102871	Radx	RPA1 related single stranded DNA binding protein, X-linked	2.72301	1.70951	14.2918	0.000156543	0.000744872
ENSMUSG00000068220	16852	Lgals1	lectin, galactose binding, soluble 1	2.70552	4.52384	50.7569	1.04546e-12	2.1459e-11
ENSMUSG00000078161	209601	Erich3	glutamate rich 3	2.70505	3.29186	46.3117	1.00857e-11	1.7758e-10
ENSMUSG00000006782	12799	Cnp	2',3'-cyclic nucleotide 3' phosphodiesterase	2.70434	5.6137	100.715	1.0622e-23	6.68374e-22
ENSMUSG00000046240	72927	Hepacam	hepatocyte cell adhesion molecule	2.70215	3.88409	50.9761	9.34992e-13	1.93641e-11
ENSMUSG00000042793	329252	Lgr6	leucine-rich repeat-containing G protein-coupled receptor 6	2.7011	1.10857	7.02424	0.00804137	0.0230971
ENSMUSG00000031778	20312	Cx3cl1	chemokine (C-X3-C motif) ligand 1	2.69564	6.88245	270.703	7.97243e-61	4.59013e-58
ENSMUSG00000038370	66425	Pcp4l1	Purkinje cell protein 4-like 1	2.69414	4.91573	53.4116	2.705e-13	6.04818e-12
ENSMUSG00000059187	320265	Tafa1	TAFA chemokine like family member 1	2.69337	6.6152	96.5027	8.91231e-23	5.13126e-21
ENSMUSG00000025221	80906	Kcnip2	Kv channel-interacting protein 2	2.68844	5.75088	68.1321	1.52901e-16	4.93181e-15
ENSMUSG00000027674	58869	Pex5l	peroxisomal biogenesis factor 5-like	2.68839	4.8894	59.4502	1.2543e-14	3.253e-13
ENSMUSG00000031775	67801	Pllp	plasma membrane proteolipid	2.68118	1.61559	16.9723	3.79283e-05	0.000211499
ENSMUSG00000024140	13819	Epas1	endothelial PAS domain protein 1	2.67334	4.65759	81.0906	2.15608e-19	9.29859e-18
ENSMUSG00000027401	21818	Tgm3	transglutaminase 3, E polypeptide	2.67077	5.51078	29.1723	6.62203e-08	6.39704e-07
ENSMUSG00000039474	22393	Wfs1	wolframin ER transmembrane glycoprotein	2.67056	5.91057	93.5817	3.89775e-22	2.04943e-20
ENSMUSG00000033826	13417	Dnah8	dynein, axonemal, heavy chain 8	2.66659	1.482	8.24091	0.00409565	0.0130424
ENSMUSG00000027919	66195	Lce1g	late cornified envelope 1G	2.66354	3.43792	9.06267	0.00260881	0.00888245
ENSMUSG00000050248	68525	Evc2	EvC ciliary complex subunit 2	2.66245	1.93452	15.9405	6.53658e-05	0.00034291
ENSMUSG00000031355	11856	Arhgap6	Rho GTPase activating protein 6	2.65203	1.92361	13.8761	0.000195264	0.000907736
ENSMUSG00000008734	64297	Gprc5b	G protein-coupled receptor, family C, group 5, member B	2.64893	1.97487	15.4859	8.31209e-05	0.000423887
ENSMUSG00000035878	235386	Hykk	hydroxylysine kinase 1	2.64575	2.06284	9.98895	0.00157482	0.00575868
ENSMUSG00000038393	56338	Txnip	thioredoxin interacting protein	2.64199	2.52802	12.1629	0.000487485	0.0020457
ENSMUSG00000025170	217371	Rab40b	Rab40B, member RAS oncogene family	2.63761	2.44169	30.3095	3.68317e-08	3.80374e-07
ENSMUSG00000002985	11816	Apoe	apolipoprotein E	2.63756	10.5281	152.066	6.1279e-35	9.164e-33
ENSMUSG00000108228	330324	6430584L05Rik	RIKEN cDNA 6430584L05 gene	2.63745	2.87636	8.61446	0.00333505	0.0109535
ENSMUSG00000074457	67860	S100a16	S100 calcium binding protein A16	2.6342	6.36869	106.043	7.21648e-25	5.03623e-23
ENSMUSG00000036570	56188	Fxyd1	FXYD domain-containing ion transport regulator 1	2.62787	4.34347	35.9992	1.97402e-09	2.48697e-08
ENSMUSG00000022150	13132	Dab2	disabled 2, mitogen-responsive phosphoprotein	2.62671	2.607	22.7912	1.80591e-06	1.34764e-05
ENSMUSG00000002475	106861	Abhd3	abhydrolase domain containing 3	2.62607	2.29483	25.0103	5.7024e-07	4.7241e-06
ENSMUSG00000018427	77864	Ypel2	yippee like 2	2.62421	4.89988	84.1331	4.62562e-20	2.08063e-18
ENSMUSG00000028042	22724	Zbtb7b	zinc finger and BTB domain containing 7B	2.62129	3.06352	24.6725	6.79467e-07	5.55292e-06
ENSMUSG00000033006	20665	Sox10	SRY (sex determining region Y)-box 10	2.61343	8.85818	32.1706	1.41212e-08	1.57106e-07
ENSMUSG00000037855	216049	Zfp365	zinc finger protein 365	2.60907	7.20362	162.198	3.7439e-37	5.98763e-35
ENSMUSG00000029864	76263	Gstk1	glutathione S-transferase kappa 1	2.60794	1.80235	15.1766	9.79118e-05	0.000490198
ENSMUSG00000027087	16410	Itgav	integrin alpha V	2.60598	5.31846	41.709	1.05922e-10	1.60909e-09
ENSMUSG00000005686	11717	Ampd3	adenosine monophosphate deaminase 3	2.6003	2.6481	20.1902	7.01096e-06	4.6531e-05
ENSMUSG00000038026	16524	Kcnj9	potassium inwardly-rectifying channel, subfamily J, member 9	2.60015	4.63957	64.9623	7.63465e-16	2.36325e-14
ENSMUSG00000001870	268977	Ltbp1	latent transforming growth factor beta binding protein 1	2.59333	1.93168	10.3494	0.00129517	0.00486268
ENSMUSG00000020432	21452	Tcn2	transcobalamin 2	2.58606	2.39452	29.361	6.00741e-08	5.87227e-07
ENSMUSG00000059325	74318	Hopx	HOP homeobox	2.58592	4.95217	55.2753	1.04776e-13	2.46225e-12
ENSMUSG00000024411	11829	Aqp4	aquaporin 4	2.57645	5.13378	30.2029	3.89117e-08	3.99458e-07
ENSMUSG00000045034	218440	Ankrd34b	ankyrin repeat domain 34B	2.57141	4.88775	90.2909	2.056e-21	1.01174e-19
ENSMUSG00000063558	11761	Aox1	aldehyde oxidase 1	2.56793	1.85537	9.1296	0.00251507	0.00860419
ENSMUSG00000050164	207911	Mchr1	melanin-concentrating hormone receptor 1	2.56047	2.02774	18.121	2.07302e-05	0.000122352
ENSMUSG00000028223	67460	Decr1	2,4-dienoyl CoA reductase 1, mitochondrial	2.5588	2.91713	26.0267	3.3672e-07	2.9022e-06
ENSMUSG00000056486	108699	Chn1	chimerin 1	2.55364	7.07768	136.458	1.58404e-31	1.80596e-29
ENSMUSG00000006715	57441	Gmnn	geminin	2.54618	1.75583	17.2998	3.19223e-05	0.000181434
ENSMUSG00000037411	18787	Serpine1	serine (or cysteine) peptidase inhibitor, clade E, member 1	2.54602	2.09825	17.1606	3.43488e-05	0.000193601
ENSMUSG00000003469	105653	Phyhip	phytanoyl-CoA hydroxylase interacting protein	2.54075	4.69709	80.4397	2.99718e-19	1.25046e-17
ENSMUSG00000052087	51791	Rgs14	regulator of G-protein signaling 14	2.54058	1.43246	15.9413	6.53378e-05	0.00034291
ENSMUSG00000003872	22342	Lin7b	lin-7 homolog B (C. elegans)	2.54032	2.40811	19.0364	1.28247e-05	8.01721e-05
ENSMUSG00000030790	11535	Adm	adrenomedullin	2.53687	5.00109	19.4192	1.04947e-05	6.68767e-05
ENSMUSG00000032528	22354	Vipr1	vasoactive intestinal peptide receptor 1	2.53627	1.89503	15.6861	7.47711e-05	0.000385575
ENSMUSG00000070498	208151	Tmem132b	transmembrane protein 132B	2.53589	5.08273	72.0124	2.13854e-17	7.46222e-16
ENSMUSG00000031636	53318	Pdlim3	PDZ and LIM domain 3	2.53586	3.50304	20.8835	4.8809e-06	3.34545e-05
ENSMUSG00000026255	98363	Efhd1	EF hand domain containing 1	2.53549	2.01722	15.7377	7.27612e-05	0.000377408
ENSMUSG00000065954	320165	Tacc1	transforming, acidic coiled-coil containing protein 1	2.53337	7.7251	140.89	1.7004e-32	2.10539e-30
ENSMUSG00000056735	109202	A930024E05Rik	RIKEN cDNA A930024E05 gene	2.53295	1.51203	10.4988	0.00119455	0.00452772
ENSMUSG00000030225	232449	Dera	deoxyribose-phosphate aldolase (putative)	2.5234	2.69679	22.7686	1.82724e-06	1.36098e-05
ENSMUSG00000017314	50997	Mpp2	membrane protein, palmitoylated 2 (MAGUK p55 subfamily member 2)	2.52284	5.58146	145.466	1.69847e-33	2.24803e-31
ENSMUSG00000034796	102278	Cpne7	copine VII	2.52226	4.37377	64.6161	9.10067e-16	2.79451e-14
ENSMUSG00000041957	67451	Pkp2	plakophilin 2	2.51667	1.75647	15.6358	7.67879e-05	0.000394738
ENSMUSG00000038776	13849	Ephx1	epoxide hydrolase 1, microsomal	2.51286	5.74352	97.782	4.67078e-23	2.80125e-21
ENSMUSG00000047992	240479	Dipk1c	divergent protein kinase domain 1C	2.50772	1.77957	12.0428	0.00051992	0.00216446
ENSMUSG00000039065	68073	Atpsckmt	ATP synthase C subunit lysine N-methyltransferase	2.50671	1.81017	16.0339	6.22168e-05	0.000328636
ENSMUSG00000040860	230872	Crocc	ciliary rootlet coiled-coil, rootletin	2.50634	1.60822	10.3175	0.00131775	0.00493461
ENSMUSG00000006205	56213	Htra1	HtrA serine peptidase 1	2.50534	4.26521	49.6105	1.87506e-12	3.72906e-11
ENSMUSG00000030235	58807	Slco1c1	solute carrier organic anion transporter family, member 1c1	2.4996	5.76286	79.9359	3.86753e-19	1.57366e-17
ENSMUSG00000015224	74519	Cyp2j9	cytochrome P450, family 2, subfamily j, polypeptide 9	2.49763	1.64257	10.1894	0.00141253	0.00525027
ENSMUSG00000021411	66895	Pxdc1	PX domain containing 1	2.49586	2.31302	15.38	8.79138e-05	0.00044537
ENSMUSG00000027699	13605	Ect2	ect2 oncogene	2.49102	1.779	10.2125	0.00139492	0.00519712
ENSMUSG00000033316	231605	Galnt9	polypeptide N-acetylgalactosaminyltransferase 9	2.4898	3.05605	47.385	5.83272e-12	1.07119e-10
ENSMUSG00000042671	67792	Rgs8	regulator of G-protein signaling 8	2.48495	5.85556	65.9359	4.65832e-16	1.46559e-14
ENSMUSG00000049313	20660	Sorl1	sortilin-related receptor, LDLR class A repeats-containing	2.48279	7.19053	164.914	9.55157e-38	1.66646e-35
ENSMUSG00000065979	223978	Cpped1	calcineurin-like phosphoesterase domain containing 1	2.47901	2.52054	31.1851	2.34564e-08	2.50093e-07
ENSMUSG00000030717	56312	Nupr1	nuclear protein transcription regulator 1	2.4778	2.91936	22.1085	2.57671e-06	1.8779e-05
ENSMUSG00000059456	19229	Ptk2b	PTK2 protein tyrosine kinase 2 beta	2.47443	6.52253	95.0064	1.89773e-22	1.03566e-20
ENSMUSG00000022324	17181	Matn2	matrilin 2	2.4739	2.28114	18.2858	1.90124e-05	0.000113965
ENSMUSG00000021775	353187	Nr1d2	nuclear receptor subfamily 1, group D, member 2	2.4686	6.10861	139.936	2.74924e-32	3.29766e-30
ENSMUSG00000061298	78933	Agbl4	ATP/GTP binding protein-like 4	2.4665	1.74402	15.7089	7.38748e-05	0.000381808
ENSMUSG00000061718	19049	Ppp1r1b	protein phosphatase 1, regulatory inhibitor subunit 1B	2.45768	4.32175	60.0817	9.10006e-15	2.3924e-13
ENSMUSG00000017009	20971	Sdc4	syndecan 4	2.45645	5.06414	60.9418	5.87877e-15	1.5928e-13
ENSMUSG00000111329	100101457	A830035O19Rik	RIKEN cDNA A830035O19 gene	2.45241	1.76573	12.1518	0.000490397	0.00205642
ENSMUSG00000025283	20229	Sat1	spermidine/spermine N1-acetyl transferase 1	2.4513	7.01429	80.4599	2.9667e-19	1.24224e-17
ENSMUSG00000024228	67993	Nudt12	nudix (nucleoside diphosphate linked moiety X)-type motif 12	2.45072	2.31675	14.0693	0.000176201	0.000826121
ENSMUSG00000078350	68859	Smim1	small integral membrane protein 1	2.45035	1.5193	7.60104	0.00583348	0.0176491
ENSMUSG00000039116	215798	Adgrg6	adhesion G protein-coupled receptor G6	2.44246	1.7428	12.4172	0.000425402	0.00181292
ENSMUSG00000032041	117149	Tirap	toll-interleukin 1 receptor (TIR) domain-containing adaptor protein	2.43593	1.49407	9.21437	0.00240123	0.00828098
ENSMUSG00000030341	21937	Tnfrsf1a	tumor necrosis factor receptor superfamily, member 1a	2.43369	2.56517	22.7503	1.84479e-06	1.37227e-05
ENSMUSG00000004558	29811	Ndrg2	N-myc downstream regulated gene 2	2.43261	9.60381	129.059	6.58471e-30	6.70999e-28
ENSMUSG00000018398	20362	2024-09-08	septin 8	2.43261	8.04696	143.137	5.48685e-33	7.099e-31
ENSMUSG00000038608	210293	Dock10	dedicator of cytokinesis 10	2.42597	3.8642	23.3152	1.37507e-06	1.05984e-05
ENSMUSG00000032911	121021	Cspg4	chondroitin sulfate proteoglycan 4	2.42456	5.12683	59.2882	1.36192e-14	3.50839e-13
ENSMUSG00000053166	104010	Cdh22	cadherin 22	2.42349	2.92006	41.9633	9.30049e-11	1.42794e-09
ENSMUSG00000008226	74616	Scrn3	secernin 3	2.42075	3.57032	45.2346	1.74789e-11	2.9642e-10
ENSMUSG00000021185	217830	Dglucy	D-glutamate cyclase	2.42058	3.0441	17.6118	2.70902e-05	0.000156128
ENSMUSG00000017493	16010	Igfbp4	insulin-like growth factor binding protein 4	2.41913	7.79046	102.625	4.05043e-24	2.6805e-22
ENSMUSG00000060961	54403	Slc4a4	solute carrier family 4 (anion exchanger), member 4	2.41526	4.18325	30.0524	4.20535e-08	4.26273e-07
ENSMUSG00000064722	115486135	LOC115486135	small nucleolar RNA SNORA44	2.41495	2.80053	31.0711	2.48751e-08	2.63753e-07
ENSMUSG00000023328	11423	Ache	acetylcholinesterase	2.41369	6.25544	74.6355	5.66157e-18	2.09624e-16
ENSMUSG00000057054	103844	Inca1	inhibitor of CDK, cyclin A1 interacting protein 1	2.4133	2.98435	14.2578	0.000159396	0.000757197
ENSMUSG00000001334	384061	Fndc5	fibronectin type III domain containing 5	2.41265	4.56218	48.3958	3.48312e-12	6.68469e-11
ENSMUSG00000021998	18826	Lcp1	lymphocyte cytosolic protein 1	2.41144	1.17888	6.19391	0.0128191	0.0341062
ENSMUSG00000029608	19894	Rph3a	rabphilin 3A	2.41107	8.56534	213.917	1.92018e-48	5.97592e-46
ENSMUSG00000074971	67606	Fibin	fin bud initiation factor homolog (zebrafish)	2.4093	1.7647	9.55909	0.00198962	0.00707986
ENSMUSG00000036918	225049	Ttc7	tetratricopeptide repeat domain 7	2.40811	1.62297	13.1757	0.000283602	0.00126528
ENSMUSG00000044707	380694	Ccnjl	cyclin J-like	2.40698	3.53708	21.6433	3.28347e-06	2.3339e-05
ENSMUSG00000091636	320722	Akain1	A kinase (PRKA) anchor inhibitor 1	2.4035	1.7342	12.8092	0.000344926	0.00150448
ENSMUSG00000020912	268482	Krt12	keratin 12	2.40202	2.65592	16.066	6.11712e-05	0.000323707
ENSMUSG00000070643	20668	Sox13	SRY (sex determining region Y)-box 13	2.40079	1.82247	7.47189	0.00626697	0.0187342
ENSMUSG00000001665	103140	Gstt3	glutathione S-transferase, theta 3	2.40076	2.10038	12.6883	0.000367956	0.00159047
ENSMUSG00000050953	14609	Gja1	gap junction protein, alpha 1	2.39688	5.15812	49.2519	2.25117e-12	4.40107e-11
ENSMUSG00000025175	63828	Fn3k	fructosamine 3 kinase	2.39168	4.18741	37.89	7.48494e-10	9.98714e-09
ENSMUSG00000022847	21832	Thpo	thrombopoietin	2.39006	1.28381	9.05325	0.00262229	0.00891778
ENSMUSG00000038059	106878	Smim3	small integral membrane protein 3	2.38843	2.81457	20.9088	4.81666e-06	3.30535e-05
ENSMUSG00000058135	14862	Gstm1	glutathione S-transferase, mu 1	2.38763	10.3893	123.373	1.15544e-28	1.09958e-26
ENSMUSG00000042476	18670	Abcb4	ATP-binding cassette, sub-family B (MDR/TAP), member 4	2.38409	1.98293	9.82093	0.00172537	0.00625491
ENSMUSG00000021508	57266	Cxcl14	chemokine (C-X-C motif) ligand 14	2.37944	5.68653	77.0923	1.63155e-18	6.30448e-17
ENSMUSG00000026473	14645	Glul	glutamate-ammonia ligase (glutamine synthetase)	2.3763	8.31744	62.4629	2.71508e-15	7.60685e-14
ENSMUSG00000039059	99296	Hrh3	histamine receptor H3	2.36559	2.63452	17.4524	2.94591e-05	0.000168516
ENSMUSG00000022565	18810	Plec	plectin	2.36486	4.54381	62.9278	2.14423e-15	6.11158e-14
ENSMUSG00000024197	66905	Plin3	perilipin 3	2.36348	2.56071	28.5485	9.13818e-08	8.61803e-07
ENSMUSG00000058897	77018	Col25a1	collagen, type XXV, alpha 1	2.36088	3.26177	23.0307	1.59431e-06	1.2078e-05
ENSMUSG00000024030	11307	Abcg1	ATP binding cassette subfamily G member 1	2.35901	3.88839	51.1814	8.42129e-13	1.75672e-11
ENSMUSG00000002808	105298	Epdr1	ependymin related protein 1 (zebrafish)	2.3518	5.79181	109.387	1.33533e-25	9.73188e-24
ENSMUSG00000023805	20975	Synj2	synaptojanin 2	2.34491	3.42788	42.1174	8.59567e-11	1.32502e-09
ENSMUSG00000032109	270151	Nlrx1	NLR family member X1	2.34486	2.96439	15.8001	7.03974e-05	0.000365971
ENSMUSG00000022790	207683	Igsf11	immunoglobulin superfamily, member 11	2.34407	4.01405	40.7854	1.69901e-10	2.49861e-09
ENSMUSG00000030681	78388	Mvp	major vault protein	2.33872	3.3383	9.14983	0.00248742	0.00853221
ENSMUSG00000026202	22145	Tuba4a	tubulin, alpha 4A	2.33706	6.46294	102.491	4.33439e-24	2.85203e-22
ENSMUSG00000062210	106869	Tnfaip8	tumor necrosis factor, alpha-induced protein 8	2.33485	3.54011	28.1121	1.14485e-07	1.06659e-06
ENSMUSG00000025739	64337	Gng13	guanine nucleotide binding protein (G protein), gamma 13	2.33236	1.57542	10.7494	0.00104313	0.0040267
ENSMUSG00000041205	208158	Map6d1	MAP6 domain containing 1	2.33177	4.20956	47.4807	5.55495e-12	1.02508e-10
ENSMUSG00000034206	77782	Polq	polymerase (DNA directed), theta	2.33171	2.50337	22.7585	1.83693e-06	1.36731e-05
ENSMUSG00000020486	18952	2024-09-04	septin 4	2.32559	2.77229	21.7378	3.12575e-06	2.23282e-05
ENSMUSG00000040147	109731	Maob	monoamine oxidase B	2.32257	1.548	7.38021	0.00659454	0.0195409
ENSMUSG00000020388	30794	Pdlim4	PDZ and LIM domain 4	2.32211	3.66082	27.5078	1.56459e-07	1.43213e-06
ENSMUSG00000051747	22138	Ttn	titin	2.31901	2.58314	12.2632	0.000461967	0.00194927
ENSMUSG00000018459	114644	Slc13a3	solute carrier family 13 (sodium-dependent dicarboxylate transporter), member 3	2.31803	2.71166	10.0639	0.00151202	0.00557864
ENSMUSG00000028785	15444	Hpca	hippocalcin	2.30807	6.60077	79.4159	5.03207e-19	2.01897e-17
ENSMUSG00000026437	18557	Cdk18	cyclin-dependent kinase 18	2.30595	2.18994	15.3423	8.96837e-05	0.000453247
ENSMUSG00000053279	11668	Aldh1a1	aldehyde dehydrogenase family 1, subfamily A1	2.30461	1.42483	9.02776	0.00265911	0.00902435
ENSMUSG00000038764	545622	Ptpn3	protein tyrosine phosphatase, non-receptor type 3	2.30363	3.69212	38.635	5.10945e-10	6.96275e-09
ENSMUSG00000001986	53623	Gria3	glutamate receptor, ionotropic, AMPA3 (alpha 3)	2.30202	5.04561	81.8451	1.47185e-19	6.44424e-18
ENSMUSG00000022829	207227	Stxbp5l	syntaxin binding protein 5-like	2.29393	2.57166	18.179	2.01084e-05	0.000119293
ENSMUSG00000046215	104582	Rprml	reprimo-like	2.29368	4.43485	52.0435	5.42836e-13	1.16619e-11
ENSMUSG00000059554	215814	Ccdc28a	coiled-coil domain containing 28A	2.28816	4.22869	55.2346	1.06968e-13	2.50354e-12
ENSMUSG00000042613	229534	Pbxip1	pre B cell leukemia transcription factor interacting protein 1	2.28649	5.17707	49.4356	2.04993e-12	4.04888e-11
ENSMUSG00000020620	27404	Abca8b	ATP-binding cassette, sub-family A (ABC1), member 8b	2.2833	2.91415	11.5179	0.000689288	0.00278692
ENSMUSG00000045532	23829	C1ql1	complement component 1, q subcomponent-like 1	2.27776	4.59179	29.4316	5.79267e-08	5.67681e-07
ENSMUSG00000044037	235633	Als2cl	ALS2 C-terminal like	2.27644	1.77921	6.509	0.010733	0.0294613
ENSMUSG00000031870	18667	Pgr	progesterone receptor	2.27578	5.77583	15.8931	6.70226e-05	0.000350325
ENSMUSG00000020080	216019	Hkdc1	hexokinase domain containing 1	2.27328	1.6158	8.45728	0.00363586	0.0117968
ENSMUSG00000028645	20525	Slc2a1	solute carrier family 2 (facilitated glucose transporter), member 1	2.2731	5.48508	71.1211	3.35952e-17	1.15781e-15
ENSMUSG00000020263	216190	Appl2	adaptor protein, phosphotyrosine interaction, PH domain and leucine zipper containing 2	2.27248	5.23635	44.3617	2.7298e-11	4.49053e-10
ENSMUSG00000022947	109857	Cbr3	carbonyl reductase 3	2.27205	2.6371	24.6709	6.80046e-07	5.55371e-06
ENSMUSG00000053819	108058	Camk2d	calcium/calmodulin-dependent protein kinase II, delta	2.26698	7.32228	174.835	6.50477e-40	1.24837e-37
ENSMUSG00000059991	53324	Nptx2	neuronal pentraxin 2	2.26216	6.21387	52.4156	4.49144e-13	9.85122e-12
ENSMUSG00000014633	66531	Cmc2	COX assembly mitochondrial protein 2	2.25842	3.4068	49.0412	2.50637e-12	4.86693e-11
ENSMUSG00000027895	99738	Kcnc4	potassium voltage gated channel, Shaw-related subfamily, member 4	2.25682	6.0616	50.6575	1.09977e-12	2.24936e-11
ENSMUSG00000035849	268481	Krt222	keratin 222	2.25569	2.88371	31.078	2.47865e-08	2.63459e-07
ENSMUSG00000039934	212167	Gsap	gamma-secretase activating protein	2.24797	1.65315	9.06431	0.00260647	0.0088771
ENSMUSG00000106951	319982	5930430L01Rik	RIKEN cDNA 5930430L01 gene	2.24675	1.42467	5.65457	0.0174099	0.0442159
ENSMUSG00000004748	67900	Mtfp1	mitochondrial fission process 1	2.23781	4.10725	44.9567	2.01438e-11	3.36656e-10
ENSMUSG00000059182	54353	Skap2	src family associated phosphoprotein 2	2.23563	3.5876	24.3807	7.90584e-07	6.39745e-06
ENSMUSG00000032220	71602	Myo1e	myosin IE	2.23506	5.30208	44.6758	2.32519e-11	3.84702e-10
ENSMUSG00000007097	98660	Atp1a2	ATPase, Na+/K+ transporting, alpha 2 polypeptide	2.23488	7.14591	104.349	1.69636e-24	1.14904e-22
ENSMUSG00000027297	17005	Ltk	leukocyte tyrosine kinase	2.23467	3.03182	18.6743	1.55062e-05	9.49753e-05
ENSMUSG00000015846	20181	Rxra	retinoid X receptor alpha	2.23262	2.32812	15.067	0.000103762	0.000513902
ENSMUSG00000029994	11746	Anxa4	annexin A4	2.23206	1.95472	8.85663	0.00292026	0.00978945
ENSMUSG00000035637	76238	Grhpr	glyoxylate reductase/hydroxypyruvate reductase	2.23155	2.65432	25.3571	4.76384e-07	4.00698e-06
ENSMUSG00000059213	13199	Ddn	dendrin	2.23152	8.95264	118.684	1.22839e-27	1.08807e-25
ENSMUSG00000085007	100503068	Gm11549	predicted gene 11549	2.2281	4.38123	36.6813	1.39107e-09	1.77979e-08
ENSMUSG00000043279	384309	Trim56	tripartite motif-containing 56	2.22794	1.84797	7.87462	0.00501334	0.0154768
ENSMUSG00000031387	19703	Renbp	renin binding protein	2.22482	1.61337	10.7249	0.00105702	0.00406941
ENSMUSG00000058354	16687	Krt6a	keratin 6A	2.22305	3.90157	7.32585	0.00679699	0.0200377
ENSMUSG00000029762	14187	Akr1b8	aldo-keto reductase family 1, member B8	2.22301	1.62153	8.86041	0.00291422	0.00977491
ENSMUSG00000026885	74410	Ttll11	tubulin tyrosine ligase-like family, member 11	2.22288	2.73705	25.2052	5.15428e-07	4.30708e-06
ENSMUSG00000028121	29815	Bcar3	breast cancer anti-estrogen resistance 3	2.22111	3.21374	18.1121	2.08274e-05	0.000122862
ENSMUSG00000003955	70186	Fam162a	family with sequence similarity 162, member A	2.21895	5.7622	86.0426	1.761e-20	8.11118e-19
ENSMUSG00000027695	18805	Pld1	phospholipase D1	2.21569	2.78492	13.1812	0.000282777	0.00126209
ENSMUSG00000032652	232430	Crebl2	cAMP responsive element binding protein-like 2	2.21454	3.55662	25.6905	4.00795e-07	3.4017e-06
ENSMUSG00000060212	270109	Pcnx2	pecanex homolog 2	2.20943	3.0202	35.1621	3.03372e-09	3.68106e-08
ENSMUSG00000032773	12669	Chrm1	cholinergic receptor, muscarinic 1, CNS	2.20422	8.76177	120.843	4.13601e-28	3.75009e-26
ENSMUSG00000031932	14608	Gpr83	G protein-coupled receptor 83	2.20415	2.03362	9.30443	0.002286	0.00794546
ENSMUSG00000079355	252837	Ackr4	atypical chemokine receptor 4	2.2028	1.68358	8.08853	0.00445463	0.0140266
ENSMUSG00000056296	72003	Synpr	synaptoporin	2.20271	4.44379	59.3753	1.30295e-14	3.37156e-13
ENSMUSG00000046949	18105	Nqo2	N-ribosyldihydronicotinamide quinone reductase 2	2.20234	1.76796	13.3413	0.000259626	0.00117101
ENSMUSG00000023913	27226	Pla2g7	phospholipase A2, group VII (platelet-activating factor acetylhydrolase, plasma)	2.20012	6.62023	96.8232	7.5803e-23	4.43082e-21
ENSMUSG00000069763	67888	Tmem100	transmembrane protein 100	2.19686	2.73267	16.6798	4.42495e-05	0.000242982
ENSMUSG00000027698	320024	Nceh1	neutral cholesterol ester hydrolase 1	2.19615	5.37558	47.4669	5.59417e-12	1.02902e-10
ENSMUSG00000045573	18619	Penk	preproenkephalin	2.19603	6.28831	94.55	2.38981e-22	1.28592e-20
ENSMUSG00000067578	228942	Cbln4	cerebellin 4 precursor protein	2.19531	4.14154	18.5792	1.62988e-05	9.92493e-05
ENSMUSG00000038244	320878	Mical2	microtubule associated monooxygenase, calponin and LIM domain containing 2	2.19509	8.12111	134.19	4.96474e-31	5.44467e-29
ENSMUSG00000030134	70727	Rasgef1a	RasGEF domain family, member 1A	2.19413	5.81351	73.4203	1.04781e-17	3.75873e-16
ENSMUSG00000036095	217480	Dgkb	diacylglycerol kinase, beta	2.19212	5.89853	80.9624	2.30056e-19	9.84792e-18
ENSMUSG00000025314	19271	Ptprj	protein tyrosine phosphatase, receptor type, J	2.18495	2.0229	16.8465	4.05273e-05	0.000224253
ENSMUSG00000026489	67426	Coq8a	coenzyme Q8A	2.18019	1.53753	7.19804	0.00729833	0.0212652
ENSMUSG00000022544	70511	Eef2kmt	eukaryotic elongation factor 2 lysine methyltransferase	2.17819	2.09816	15.9362	6.5514e-05	0.000343531
ENSMUSG00000037826	243382	Ppm1k	protein phosphatase 1K (PP2C domain containing)	2.17687	5.20751	33.3215	7.81161e-09	9.00408e-08
ENSMUSG00000002980	57278	Bcam	basal cell adhesion molecule	2.17393	3.2873	20.5729	5.74042e-06	3.88829e-05
ENSMUSG00000092274	66961	Neat1	nuclear paraspeckle assembly transcript 1 (non-protein coding)	2.16738	2.26838	13.2394	0.000274133	0.00122924
ENSMUSG00000075284	215280	Wipf1	WAS/WASL interacting protein family, member 1	2.16346	2.11285	14.9698	0.000109246	0.000538975
ENSMUSG00000029641	68895	Rasl11a	RAS-like, family 11, member A	2.16021	4.69954	33.5071	7.10044e-09	8.24209e-08
ENSMUSG00000006930	15114	Hap1	huntingtin-associated protein 1	2.15743	6.29873	111.07	5.7105e-26	4.29781e-24
ENSMUSG00000102543	93708	Pcdhgc5	protocadherin gamma subfamily C, 5	2.15728	1.82305	6.67696	0.00976669	0.0271677
ENSMUSG00000036833	241274	Pnpla7	patatin-like phospholipase domain containing 7	2.15668	2.10956	10.8557	0.000984907	0.00382374
ENSMUSG00000029309	13602	Sparcl1	SPARC-like 1	2.15072	8.72765	153.422	3.09739e-35	4.75553e-33
ENSMUSG00000003949	217082	Hlf	hepatic leukemia factor	2.14773	4.55774	31.7881	1.71946e-08	1.88568e-07
ENSMUSG00000028931	16498	Kcnab2	potassium voltage-gated channel, shaker-related subfamily, beta member 2	2.14625	6.09125	73.9574	7.98227e-18	2.88138e-16
ENSMUSG00000039087	68750	Rreb1	ras responsive element binding protein 1	2.14395	2.40366	15.9344	6.55751e-05	0.000343695
ENSMUSG00000039450	67880	Dcxr	dicarbonyl L-xylulose reductase	2.14377	4.77635	18.2527	1.93449e-05	0.000115538
ENSMUSG00000086629	69964	2810403D21Rik	RIKEN cDNA 2810403D21 gene	2.13522	1.47446	5.93947	0.0148054	0.0385363
ENSMUSG00000003623	74114	Crot	carnitine O-octanoyltransferase	2.1345	4.76194	48.8321	2.78841e-12	5.37831e-11
ENSMUSG00000028413	14595	B4galt1	UDP-Gal:betaGlcNAc beta 1,4- galactosyltransferase, polypeptide 1	2.13335	2.56171	17.0811	3.58174e-05	0.000200797
ENSMUSG00000023011	72393	Faim2	Fas apoptotic inhibitory molecule 2	2.1328	5.30947	91.6172	1.05176e-21	5.28867e-20
ENSMUSG00000049422	103172	Chchd10	coiled-coil-helix-coiled-coil-helix domain containing 10	2.12746	5.32788	93.2629	4.57901e-22	2.3967e-20
ENSMUSG00000022262	110082	Dnah5	dynein, axonemal, heavy chain 5	2.12664	1.85028	7.43066	0.00641218	0.0190791
ENSMUSG00000011148	11565	Adssl1	adenylosuccinate synthetase like 1	2.12436	1.8157	7.61606	0.00578506	0.0175207
ENSMUSG00000040276	23969	Pacsin1	protein kinase C and casein kinase substrate in neurons 1	2.12338	7.78817	117.187	2.61248e-27	2.26186e-25
ENSMUSG00000043162	66459	Pyurf	Pigy upstream reading frame	2.12227	3.30693	29.3019	6.19344e-08	6.03873e-07
ENSMUSG00000040195	72243	1700012D01Rik	RIKEN cDNA 1700012D01 gene	2.12215	1.68476	8.03193	0.00459598	0.0144007
ENSMUSG00000044350	210808	Lacc1	laccase domain containing 1	2.11865	2.27792	10.8562	0.000984655	0.00382374
ENSMUSG00000029070	74761	Mxra8	matrix-remodelling associated 8	2.11719	2.87113	14.6582	0.000128875	0.000625369
ENSMUSG00000039748	26909	Exo1	exonuclease 1	2.11696	1.31826	5.46831	0.0193644	0.0482956
ENSMUSG00000028550	242557	Atg4c	autophagy related 4C, cysteine peptidase	2.11579	1.6757	12.8964	0.00032921	0.00144249
ENSMUSG00000023809	20112	Rps6ka2	ribosomal protein S6 kinase, polypeptide 2	2.11254	2.89972	19.5836	9.629e-06	6.19084e-05
ENSMUSG00000001119	12833	Col6a1	collagen, type VI, alpha 1	2.10964	3.69802	20.7767	5.1606e-06	3.52667e-05
ENSMUSG00000020821	16562	Kif1c	kinesin family member 1C	2.10739	3.52805	27.0655	1.96676e-07	1.7707e-06
ENSMUSG00000030339	17000	Ltbr	lymphotoxin B receptor	2.10599	2.45952	13.4412	0.000246162	0.00111608
ENSMUSG00000039126	353211	Prune2	prune homolog 2	2.10468	4.85231	43.0463	5.346e-11	8.44434e-10
ENSMUSG00000027276	16449	Jag1	jagged 1	2.10333	2.81169	9.31838	0.00226867	0.00789474
ENSMUSG00000021884	56794	Hacl1	2-hydroxyacyl-CoA lyase 1	2.10099	1.98318	11.7701	0.000601892	0.00245947
ENSMUSG00000035105	112407	Egln3	egl-9 family hypoxia-inducible factor 3	2.10048	6.04774	31.3861	2.11491e-08	2.276e-07
ENSMUSG00000036273	66725	Lrrk2	leucine-rich repeat kinase 2	2.0994	1.42799	7.94621	0.00481882	0.0149727
ENSMUSG00000056069	223433	Otulinl	OTU deubiquitinase with linear linkage specificity like	2.09903	3.2993	26.5037	2.63039e-07	2.31424e-06
ENSMUSG00000113429	100504101	Gm20063	predicted gene, 20063	2.09901	1.45458	7.46711	0.00628362	0.0187694
ENSMUSG00000058729	72568	Lin9	lin-9 homolog (C. elegans)	2.09822	1.74633	7.7225	0.00545367	0.0166502
ENSMUSG00000037902	19261	Sirpa	signal-regulatory protein alpha	2.09796	6.0406	121.879	2.45359e-28	2.297e-26
ENSMUSG00000073436	193838	Eme2	essential meiotic structure-specific endonuclease subunit 2	2.09598	1.68761	10.2957	0.00133339	0.0049843
ENSMUSG00000000202	72014	Btbd17	BTB (POZ) domain containing 17	2.09483	2.41611	14.7099	0.000125386	0.000610138
ENSMUSG00000026077	18143	Npas2	neuronal PAS domain protein 2	2.09217	3.64838	29.349	6.0448e-08	5.8988e-07
ENSMUSG00000019996	17761	Map7	microtubule-associated protein 7	2.09216	3.68021	35.9848	1.98866e-09	2.49721e-08
ENSMUSG00000021779	21834	Thrb	thyroid hormone receptor beta	2.09125	3.51706	32.4933	1.19607e-08	1.34237e-07
ENSMUSG00000024816	67457	Frmd8	FERM domain containing 8	2.08898	2.6733	10.355	0.00129122	0.00484944
ENSMUSG00000021703	218442	Serinc5	serine incorporator 5	2.08761	3.28201	38.2409	6.25268e-10	8.41117e-09
ENSMUSG00000021240	19300	Abcd4	ATP-binding cassette, sub-family D (ALD), member 4	2.0862	1.62901	8.10896	0.0044047	0.0139035
ENSMUSG00000020422	319939	Tns3	tensin 3	2.08546	5.43288	45.8377	1.28468e-11	2.21785e-10
ENSMUSG00000063415	232174	Cyp26b1	cytochrome P450, family 26, subfamily b, polypeptide 1	2.08414	2.52298	15.1417	9.9736e-05	0.000498247
ENSMUSG00000074749	228730	Kiz	kizuna centrosomal protein	2.08221	2.89202	21.4626	3.60801e-06	2.54885e-05
ENSMUSG00000059970	15512	Hspa2	heat shock protein 2	2.08117	4.3715	62.9718	2.09686e-15	5.9914e-14
ENSMUSG00000036501	225358	Fam13b	family with sequence similarity 13, member B	2.07784	1.95959	15.0739	0.000103384	0.000512468
ENSMUSG00000020000	59012	Moxd1	monooxygenase, DBH-like 1	2.07714	1.42299	6.02817	0.0140793	0.0368966
ENSMUSG00000032224	76886	Fam81a	family with sequence similarity 81, member A	2.07406	6.6829	148.971	2.90967e-34	4.1364e-32
ENSMUSG00000003541	15937	Ier3	immediate early response 3	2.07299	5.0002	45.863	1.26818e-11	2.19266e-10
ENSMUSG00000024431	14815	Nr3c1	nuclear receptor subfamily 3, group C, member 1	2.06823	4.30228	27.1864	1.84758e-07	1.66993e-06
ENSMUSG00000026678	19737	Rgs5	regulator of G-protein signaling 5	2.06774	2.89132	24.6749	6.78635e-07	5.55006e-06
ENSMUSG00000057457	18675	Phex	phosphate regulating endopeptidase homolog, X-linked	2.06459	2.66833	5.45224	0.0195432	0.0486573
ENSMUSG00000030287	16439	Itpr2	inositol 1,4,5-triphosphate receptor 2	2.06057	3.42644	32.5653	1.15256e-08	1.29734e-07
ENSMUSG00000022197	68070	Pdzd2	PDZ domain containing 2	2.05977	3.4875	34.2561	4.83153e-09	5.7653e-08
ENSMUSG00000029392	75695	Rilpl1	Rab interacting lysosomal protein-like 1	2.05897	4.10984	40.6722	1.80032e-10	2.63414e-09
ENSMUSG00000032281	94180	Acsbg1	acyl-CoA synthetase bubblegum family member 1	2.05493	5.44562	38.9276	4.39824e-10	6.08723e-09
ENSMUSG00000045679	217430	Pqlc3	PQ loop repeat containing	2.048	2.04946	12.6745	0.000370673	0.00159984
ENSMUSG00000022037	12759	Clu	clusterin	2.04719	6.94955	184.304	5.56784e-42	1.28227e-39
ENSMUSG00000021573	72948	Tppp	tubulin polymerization promoting protein	2.03999	5.02668	61.489	4.45234e-15	1.22947e-13
ENSMUSG00000038412	56295	Higd1a	HIG1 domain family, member 1A	2.03858	7.5791	68.9082	1.03156e-16	3.37455e-15
ENSMUSG00000075324	60344	Fign	fidgetin	2.03716	1.71127	6.26233	0.0123332	0.0330349
ENSMUSG00000072946	77219	Ptgr2	prostaglandin reductase 2	2.03613	1.83396	6.52209	0.0106542	0.0292801
ENSMUSG00000078591	628779	Hs3st4	heparan sulfate (glucosamine) 3-O-sulfotransferase 4	2.03529	3.30432	25.761	3.86422e-07	3.29603e-06
ENSMUSG00000026879	227753	Gsn	gelsolin	2.03422	4.51845	26.1885	3.09658e-07	2.68751e-06
ENSMUSG00000023367	66058	Tmem176a	transmembrane protein 176A	2.02973	4.95522	60.486	7.41036e-15	1.98443e-13
ENSMUSG00000050751	209966	Pgbd5	piggyBac transposable element derived 5	2.02841	7.15427	158.273	2.69747e-36	4.25499e-34
ENSMUSG00000049521	104445	Cdc42ep1	CDC42 effector protein (Rho GTPase binding) 1	2.02716	2.9748	16.7471	4.27082e-05	0.000235529
ENSMUSG00000000167	72614	Pih1d2	PIH1 domain containing 2	2.02644	2.08468	10.3345	0.00130564	0.00489722
ENSMUSG00000040997	105501	Abhd4	abhydrolase domain containing 4	2.0262	7.68873	127.782	1.25258e-29	1.2434e-27
ENSMUSG00000026393	59125	Nek7	NIMA (never in mitosis gene a)-related expressed kinase 7	2.02516	5.85616	33.1832	8.38703e-09	9.60962e-08
ENSMUSG00000030894	12751	Tpp1	tripeptidyl peptidase I	2.02423	5.35654	48.5191	3.27084e-12	6.28776e-11
ENSMUSG00000045672	373864	Col27a1	collagen, type XXVII, alpha 1	2.02203	2.80231	9.67327	0.00186968	0.00669863
ENSMUSG00000033998	16525	Kcnk1	potassium channel, subfamily K, member 1	2.02082	6.43303	97.0299	6.82868e-23	4.01185e-21
ENSMUSG00000048458	109050	Inka2	inka box actin regulator 2	2.01975	4.63777	31.166	2.36879e-08	2.52095e-07
ENSMUSG00000091239	675969	Vmn2r76	vomeronasal 2, receptor 76	2.01963	1.90248	6.48646	0.0108699	0.0297662
ENSMUSG00000002274	70083	Metrn	meteorin, glial cell differentiation regulator	2.01701	4.79643	68.4459	1.30405e-16	4.2299e-15
ENSMUSG00000021215	56349	Net1	neuroepithelial cell transforming gene 1	2.01411	3.88458	23.2035	1.45735e-06	1.11579e-05
ENSMUSG00000008999	12162	Bmp7	bone morphogenetic protein 7	2.01348	3.42665	29.9842	4.35583e-08	4.4075e-07
ENSMUSG00000031765	17748	Mt1	metallothionein 1	2.01075	9.01113	76.4343	2.27665e-18	8.7095e-17
ENSMUSG00000051730	75422	Mettl5	methyltransferase like 5	2.00603	2.26543	7.41208	0.00647873	0.0192526
ENSMUSG00000054459	26950	Vsnl1	visinin-like 1	2.00406	10.2551	244.775	3.57666e-55	1.58405e-52
ENSMUSG00000019467	52666	Arhgef25	Rho guanine nucleotide exchange factor (GEF) 25	1.99925	2.94492	19.9428	7.97947e-06	5.20587e-05
ENSMUSG00000044933	20607	Sstr3	somatostatin receptor 3	1.99714	2.2036	13.9514	0.000187596	0.000876692
ENSMUSG00000030083	80283	Abtb1	ankyrin repeat and BTB (POZ) domain containing 1	1.99525	2.89763	25.192	5.18968e-07	4.33351e-06
ENSMUSG00000022469	223864	Rapgef3	Rap guanine nucleotide exchange factor (GEF) 3	1.99396	2.41253	19.1867	1.18534e-05	7.46265e-05
ENSMUSG00000026940	77058	Ccdc183	coiled-coil domain containing 183	1.99291	2.61564	9.51351	0.00203964	0.00722216
ENSMUSG00000027408	56264	Cpxm1	carboxypeptidase X 1 (M14 family)	1.99162	2.10206	12.7366	0.000358564	0.00155752
ENSMUSG00000046312	329828	Myorg	myogenesis regulating glycosidase (putative)	1.99124	3.7496	19.4485	1.03347e-05	6.60036e-05
ENSMUSG00000046160	50914	Olig1	oligodendrocyte transcription factor 1	1.98934	5.10529	50.7317	1.05893e-12	2.16968e-11
ENSMUSG00000049721	53897	Gal3st1	galactose-3-O-sulfotransferase 1	1.98913	1.1407	6.20812	0.0127166	0.033904
ENSMUSG00000026003	11363	Acadl	acyl-Coenzyme A dehydrogenase, long-chain	1.98844	5.6156	52.6279	4.03113e-13	8.9095e-12
ENSMUSG00000031493	243897	Ggn	gametogenetin	1.98839	1.68588	7.83967	0.0051112	0.0157368
ENSMUSG00000032402	17127	Smad3	SMAD family member 3	1.98501	4.37113	27.7802	1.35913e-07	1.25303e-06
ENSMUSG00000003847	54446	Nfat5	nuclear factor of activated T cells 5	1.9829	4.14166	37.3164	1.00438e-09	1.31425e-08
ENSMUSG00000034055	18679	Phka1	phosphorylase kinase alpha 1	1.98047	3.29234	17.3846	3.05294e-05	0.000174119
ENSMUSG00000017692	246104	Rhbdl3	rhomboid like 3	1.97859	3.14037	19.1664	1.19807e-05	7.53454e-05
ENSMUSG00000040759	67272	Cmtm5	CKLF-like MARVEL transmembrane domain containing 5	1.97465	3.16358	14.6427	0.000129934	0.000629444
ENSMUSG00000022602	11838	Arc	activity regulated cytoskeletal-associated protein	1.97139	7.02074	29.2736	6.28474e-08	6.09678e-07
ENSMUSG00000016664	23970	Pacsin2	protein kinase C and casein kinase substrate in neurons 2	1.97063	1.68559	12.5799	0.000389917	0.00167159
ENSMUSG00000022237	67434	Ankrd33b	ankyrin repeat domain 33B	1.97031	3.20571	27.4762	1.59039e-07	1.45344e-06
ENSMUSG00000031627	16363	Irf2	interferon regulatory factor 2	1.96907	4.44755	21.7747	3.06616e-06	2.1957e-05
ENSMUSG00000027971	64580	Ndst4	N-deacetylase/N-sulfotransferase (heparin glucosaminyl) 4	1.96845	2.01834	8.70296	0.00317693	0.0105152
ENSMUSG00000089889	67672	0610040B10Rik	RIKEN cDNA 0610040B10 gene	1.96839	1.78566	6.62987	0.0100282	0.0277384
ENSMUSG00000032060	12955	Cryab	crystallin, alpha B	1.96813	5.82204	34.9902	3.31375e-09	3.99977e-08
ENSMUSG00000029007	11610	Agtrap	angiotensin II, type I receptor-associated protein	1.96315	3.18115	13.3681	0.00025594	0.00115711
ENSMUSG00000038967	18604	Pdk2	pyruvate dehydrogenase kinase, isoenzyme 2	1.95651	5.38394	60.3865	7.79445e-15	2.06968e-13
ENSMUSG00000054426	68161	A930005H10Rik	RIKEN cDNA A930005H10 gene	1.95475	5.32354	55.7665	8.16106e-14	1.95075e-12
ENSMUSG00000032238	19883	Rora	RAR-related orphan receptor alpha	1.94997	4.8233	28.6486	8.67777e-08	8.2378e-07
ENSMUSG00000022323	15473	Rida	reactive intermediate imine deaminase A homolog	1.94189	4.80352	55.5158	9.27106e-14	2.19663e-12
ENSMUSG00000021097	94040	Clmn	calmin	1.93925	3.38232	35.7503	2.24302e-09	2.77724e-08
ENSMUSG00000033491	244954	Prss35	protease, serine 35	1.93768	4.86881	20.9958	4.60297e-06	3.17647e-05
ENSMUSG00000026664	16922	Phyh	phytanoyl-CoA hydroxylase	1.93717	2.97055	23.4266	1.29772e-06	1.00425e-05
ENSMUSG00000025492	66141	Ifitm3	interferon induced transmembrane protein 3	1.93614	2.16101	9.85732	0.00169157	0.00614268
ENSMUSG00000026604	19250	Ptpn14	protein tyrosine phosphatase, non-receptor type 14	1.93506	1.89641	6.15727	0.0130873	0.0346357
ENSMUSG00000015839	18024	Nfe2l2	nuclear factor, erythroid derived 2, like 2	1.93491	4.06848	43.7901	3.65543e-11	5.92015e-10
ENSMUSG00000022210	28200	Dhrs4	dehydrogenase/reductase (SDR family) member 4	1.93437	2.84815	10.9716	0.000925186	0.00361749
ENSMUSG00000034773	217216	BC030867	cDNA sequence BC030867	1.93383	1.84966	5.92872	0.0148961	0.0387197
ENSMUSG00000036986	18854	Pml	promyelocytic leukemia	1.93322	2.47589	9.02041	0.00266982	0.00905803
ENSMUSG00000033356	78895	Pus7l	pseudouridylate synthase 7-like	1.93011	2.2772	11.9188	0.000555701	0.00229928
ENSMUSG00000002233	11853	Rhoc	ras homolog family member C	1.92875	3.4201	23.4635	1.27308e-06	9.87171e-06
ENSMUSG00000024039	12411	Cbs	cystathionine beta-synthase	1.92453	4.14266	20.1429	7.1866e-06	4.74233e-05
ENSMUSG00000025915	170755	Sgk3	serum/glucocorticoid regulated kinase 3	1.92239	2.65536	16.346	5.27665e-05	0.00028486
ENSMUSG00000052914	13110	Cyp2j6	cytochrome P450, family 2, subfamily j, polypeptide 6	1.92096	3.14176	18.176	2.014e-05	0.000119357
ENSMUSG00000037071	20249	Scd1	stearoyl-Coenzyme A desaturase 1	1.91842	7.73527	62.7555	2.34025e-15	6.63744e-14
ENSMUSG00000017740	57138	Slc12a5	solute carrier family 12, member 5	1.9156	6.32668	124.605	6.20891e-29	6.00803e-27
ENSMUSG00000033805	384214	Ephx4	epoxide hydrolase 4	1.91415	1.70387	12.9555	0.000318989	0.00140465
ENSMUSG00000022770	13383	Dlg1	discs large MAGUK scaffold protein 1	1.91387	7.0674	117.057	2.78882e-27	2.39651e-25
ENSMUSG00000059040	433182	Eno1b	enolase 1B, retrotransposed	1.9123	5.98317	95.7897	1.27761e-22	7.21162e-21
ENSMUSG00000030103	20893	Bhlhe40	basic helix-loop-helix family, member e40	1.91212	2.12682	11.0565	0.000883753	0.00346726
ENSMUSG00000078190	474332	Dnm3os	dynamin 3, opposite strand	1.91154	1.41675	5.46203	0.019434	0.0484415
ENSMUSG00000039519	13123	Cyp7b1	cytochrome P450, family 7, subfamily b, polypeptide 1	1.9099	1.9106	11.8922	0.000563688	0.00232153
ENSMUSG00000026249	20720	Serpine2	serine (or cysteine) peptidase inhibitor, clade E, member 2	1.90811	7.05715	116.897	3.02297e-27	2.57848e-25
ENSMUSG00000020277	18641	Pfkl	phosphofructokinase, liver, B-type	1.9065	4.94651	54.4457	1.59802e-13	3.64381e-12
ENSMUSG00000020827	50932	Mink1	misshapen-like kinase 1 (zebrafish)	1.90644	7.48859	95.8558	1.23561e-22	7.0089e-21
ENSMUSG00000020847	380714	Rph3al	rabphilin 3A-like (without C2 domains)	1.90176	2.13422	7.77429	0.00529952	0.0162557
ENSMUSG00000021684	218461	Pde8b	phosphodiesterase 8B	1.90035	4.16604	21.6685	3.24074e-06	2.3078e-05
ENSMUSG00000046876	20238	Atxn1	ataxin 1	1.89839	8.31007	29.5685	5.39759e-08	5.3259e-07
ENSMUSG00000041801	27280	Phlda3	pleckstrin homology like domain, family A, member 3	1.89637	2.76116	11.3013	0.000774547	0.00308506
ENSMUSG00000019872	57319	Smpdl3a	sphingomyelin phosphodiesterase, acid-like 3A	1.89558	4.79619	26.1882	3.09712e-07	2.68751e-06
ENSMUSG00000045092	13609	S1pr1	sphingosine-1-phosphate receptor 1	1.89478	4.57076	18.5019	1.69736e-05	0.000102653
ENSMUSG00000028108	13601	Ecm1	extracellular matrix protein 1	1.89427	1.88439	5.67178	0.01724	0.0438811
ENSMUSG00000055322	21961	Tns1	tensin 1	1.89358	3.45941	19.4619	1.02629e-05	6.56175e-05
ENSMUSG00000037791	268448	Phf12	PHD finger protein 12	1.89289	2.44992	12.4539	0.000417119	0.00178025
ENSMUSG00000053110	22601	Yap1	yes-associated protein 1	1.8922	4.49631	40.0719	2.44788e-10	3.48854e-09
ENSMUSG00000030688	56018	Stard10	START domain containing 10	1.89091	4.0931	28.9729	7.33966e-08	7.03716e-07
ENSMUSG00000001763	232670	Tspan33	tetraspanin 33	1.88997	4.92656	29.8417	4.68804e-08	4.71465e-07
ENSMUSG00000025582	18164	Nptx1	neuronal pentraxin 1	1.88955	4.90334	30.3224	3.65872e-08	3.78188e-07
ENSMUSG00000040659	27984	Efhd2	EF hand domain containing 2	1.88698	7.08354	87.1224	1.02006e-20	4.7363e-19
ENSMUSG00000055137	192136	Sugct	succinyl-CoA glutarate-CoA transferase	1.88391	1.87037	7.41333	0.00647425	0.0192489
ENSMUSG00000049090	225791	Zadh2	zinc binding alcohol dehydrogenase, domain containing 2	1.88346	3.70103	23.0893	1.54648e-06	1.17743e-05
ENSMUSG00000030340	20276	Scnn1a	sodium channel, nonvoltage-gated 1 alpha	1.8813	1.84283	5.5177	0.018825	0.0471722
ENSMUSG00000020099	107449	Unc5b	unc-5 netrin receptor B	1.87953	3.01324	15.4087	8.65903e-05	0.000439439
ENSMUSG00000044646	207259	Zbtb7c	zinc finger and BTB domain containing 7C	1.87916	1.94869	9.40891	0.00215933	0.00757453
ENSMUSG00000095930	245269	Nim1k	NIM1 serine/threonine protein kinase	1.879	2.19326	10.4842	0.00120399	0.00455903
ENSMUSG00000020607	105005	Lratd1	LRAT domain containing 1	1.87725	4.12341	38.4945	5.49092e-10	7.46493e-09
ENSMUSG00000022562	75475	Oplah	5-oxoprolinase (ATP-hydrolysing)	1.87711	1.66537	7.9904	0.0047026	0.0146709
ENSMUSG00000087331	69120	1810021B22Rik	RIKEN cDNA 1810021B22 gene	1.8761	1.59029	6.33613	0.0118303	0.0319253
ENSMUSG00000019828	14816	Grm1	glutamate receptor, metabotropic 1	1.87486	2.8822	13.7936	0.000204025	0.000944653
ENSMUSG00000020704	11418	Asic2	acid-sensing (proton-gated) ion channel 2	1.87484	4.54246	42.3558	7.60903e-11	1.17925e-09
ENSMUSG00000042082	11881	Arsb	arylsulfatase B	1.87475	2.81966	20.1694	7.0876e-06	4.69314e-05
ENSMUSG00000023764	78887	Sfi1	Sfi1 homolog, spindle assembly associated (yeast)	1.87384	2.7458	10.5275	0.00117609	0.00446365
ENSMUSG00000021831	50527	Ero1l	ERO1-like (S. cerevisiae)	1.87137	4.94056	31.7237	1.77736e-08	1.94732e-07
ENSMUSG00000026430	54354	Rassf5	Ras association (RalGDS/AF-6) domain family member 5	1.87067	3.25418	18.1585	2.03256e-05	0.000120215
ENSMUSG00000054556	232599	Gm4876	predicted gene 4876	1.8701	1.94456	7.17126	0.00740807	0.0215231
ENSMUSG00000089682	12050	Bcl2l2	BCL2-like 2	1.86917	1.95875	11.2444	0.000798655	0.00317121
ENSMUSG00000004936	26395	Map2k1	mitogen-activated protein kinase kinase 1	1.86532	7.68172	167.12	3.14887e-38	5.66551e-36
ENSMUSG00000059173	18573	Pde1a	phosphodiesterase 1A, calmodulin-dependent	1.85999	6.76577	96.5215	8.8281e-23	5.13126e-21
ENSMUSG00000056258	110862	Kcnq3	potassium voltage-gated channel, subfamily Q, member 3	1.85943	6.04739	63.575	1.54379e-15	4.55813e-14
ENSMUSG00000022843	12724	Clcn2	chloride channel, voltage-sensitive 2	1.85716	1.56146	9.57971	0.00196739	0.00701596
ENSMUSG00000026921	353156	Egfl7	EGF-like domain 7	1.85653	3.34108	18.614	1.60042e-05	9.77139e-05
ENSMUSG00000032849	239273	Abcc4	ATP-binding cassette, sub-family C (CFTR/MRP), member 4	1.85403	2.33183	9.51942	0.00203309	0.00720339
ENSMUSG00000001700	107022	Gramd3	GRAM domain containing 3	1.85226	3.79194	27.8314	1.32362e-07	1.22421e-06
ENSMUSG00000061759	73419	Armt1	acidic residue methyltransferase 1	1.85122	3.19973	22.5765	2.01936e-06	1.49249e-05
ENSMUSG00000035356	80859	Nfkbiz	nuclear factor of kappa light polypeptide gene enhancer in B cells inhibitor, zeta	1.85054	2.81795	10.3291	0.00130948	0.0049084
ENSMUSG00000028211	60599	Trp53inp1	transformation related protein 53 inducible nuclear protein 1	1.84874	2.81048	12.3538	0.000440095	0.00186793
ENSMUSG00000062866	215789	Phactr2	phosphatase and actin regulator 2	1.84799	3.98613	18.8864	1.38739e-05	8.62161e-05
ENSMUSG00000031760	17751	Mt3	metallothionein 3	1.84799	3.00879	22.3007	2.33119e-06	1.71088e-05
ENSMUSG00000062098	228662	Btbd3	BTB (POZ) domain containing 3	1.83555	4.59406	52.0942	5.28998e-13	1.14071e-11
ENSMUSG00000044934	238673	Zfp367	zinc finger protein 367	1.83195	6.00778	43.8402	3.56316e-11	5.78699e-10
ENSMUSG00000032033	12023	Barx2	BarH-like homeobox 2	1.82951	1.88742	6.25698	0.0123705	0.0331193
ENSMUSG00000040296	230073	Ddx58	DEAD (Asp-Glu-Ala-Asp) box polypeptide 58	1.82929	1.95828	11.0582	0.000882947	0.00346528
ENSMUSG00000035168	66860	Tanc1	tetratricopeptide repeat, ankyrin repeat and coiled-coil containing 1	1.82847	3.76855	30.8412	2.80034e-08	2.95292e-07
ENSMUSG00000028527	11639	Ak4	adenylate kinase 4	1.82683	4.01168	29.9293	4.48082e-08	4.52206e-07
ENSMUSG00000010803	14394	Gabra1	gamma-aminobutyric acid (GABA) A receptor, subunit alpha 1	1.82517	9.16638	146.937	8.10208e-34	1.12404e-31
ENSMUSG00000010051	15586	Hyal1	hyaluronoglucosaminidase 1	1.82513	3.33976	10.2894	0.001338	0.00499905
ENSMUSG00000035681	268345	Kcnc2	potassium voltage gated channel, Shaw-related subfamily, member 2	1.82342	5.88081	97.8532	4.50578e-23	2.71645e-21
ENSMUSG00000028927	18600	Padi2	peptidyl arginine deiminase, type II	1.82209	1.90857	6.63506	0.00999908	0.0276854
ENSMUSG00000026176	227292	Ctdsp1	CTD (carboxy-terminal domain, RNA polymerase II, polypeptide A) small phosphatase 1	1.8218	2.82385	12.932	0.000323019	0.00142022
ENSMUSG00000038296	233733	Galnt18	polypeptide N-acetylgalactosaminyltransferase 18	1.82143	3.76527	45.9233	1.22977e-11	2.13265e-10
ENSMUSG00000036427	14751	Gpi1	glucose phosphate isomerase 1	1.82106	7.64114	112.9	2.2697e-26	1.77793e-24
ENSMUSG00000049811	73873	Fam161a	family with sequence similarity 161, member A	1.82103	2.59829	9.5214	0.0020309	0.00720086
ENSMUSG00000022436	20401	Sh3bp1	SH3-domain binding protein 1	1.81968	3.03551	8.43811	0.00367438	0.011895
ENSMUSG00000000489	18591	Pdgfb	platelet derived growth factor, B polypeptide	1.81797	3.90716	24.5966	7.06774e-07	5.75973e-06
ENSMUSG00000047606	330998	Ankrd34c	ankyrin repeat domain 34C	1.81771	1.82277	6.63961	0.00997356	0.027627
ENSMUSG00000063179	214580	Pstk	phosphoseryl-tRNA kinase	1.81714	1.71401	7.80306	0.00521579	0.0160416
ENSMUSG00000031997	22068	Trpc6	transient receptor potential cation channel, subfamily C, member 6	1.81615	1.81158	5.51743	0.0188279	0.0471722
ENSMUSG00000001025	20200	S100a6	S100 calcium binding protein A6 (calcyclin)	1.81559	3.4269	18.3765	1.81284e-05	0.000109121
ENSMUSG00000036712	74256	Cyld	CYLD lysine 63 deubiquitinase	1.81052	4.95485	40.229	2.25865e-10	3.23487e-09
ENSMUSG00000033389	216831	Arhgap44	Rho GTPase activating protein 44	1.81036	5.62242	64.4788	9.75763e-16	2.97246e-14
ENSMUSG00000026333	252876	Gin1	gypsy retrotransposon integrase 1	1.80927	2.27313	9.57087	0.00197689	0.00704545
ENSMUSG00000074575	241794	Kcng1	potassium voltage-gated channel, subfamily G, member 1	1.80917	4.04952	40.1206	2.3876e-10	3.41107e-09
ENSMUSG00000015090	19215	Ptgds	prostaglandin D2 synthase (brain)	1.80876	3.64472	19.5969	9.56225e-06	6.15136e-05
ENSMUSG00000089715	494448	Cbx6	chromobox 6	1.80682	7.98924	121.148	3.54733e-28	3.2678e-26
ENSMUSG00000060802	12010	B2m	beta-2 microglobulin	1.8068	6.28184	50.0995	1.46142e-12	2.93176e-11
ENSMUSG00000043496	66873	Tril	TLR4 interactor with leucine-rich repeats	1.80592	5.61322	13.8898	0.000193846	0.00090151
ENSMUSG00000027004	20378	Frzb	frizzled-related protein	1.80099	4.1122	20.1709	7.08239e-06	4.69314e-05
ENSMUSG00000009569	239719	Mrtfb	myocardin related transcription factor B	1.80028	5.8288	61.0996	5.42582e-15	1.47703e-13
ENSMUSG00000015476	260297	Prrt1	proline-rich transmembrane protein 1	1.79471	7.37031	72.3159	1.8336e-17	6.47667e-16
ENSMUSG00000020546	20913	Stxbp4	syntaxin binding protein 4	1.79353	3.51909	26.9897	2.04546e-07	1.83725e-06
ENSMUSG00000038037	12703	Socs1	suppressor of cytokine signaling 1	1.79187	3.44173	10.3571	0.00128975	0.00484655
ENSMUSG00000026421	13007	Csrp1	cysteine and glycine-rich protein 1	1.79176	3.40227	24.7843	6.4117e-07	5.26986e-06
ENSMUSG00000041607	17196	Mbp	myelin basic protein	1.78897	5.54627	39.0437	4.14415e-10	5.74939e-09
ENSMUSG00000024479	105853	Mal2	mal, T cell differentiation protein 2	1.78784	6.99782	114.962	8.0232e-27	6.46064e-25
ENSMUSG00000022641	70508	Bbx	bobby sox HMG box containing	1.78781	3.03826	7.13759	0.00754846	0.0218723
ENSMUSG00000020014	380654	Cfap54	cilia and flagella associated protein 54	1.78601	1.91241	9.50045	0.00205422	0.00726484
ENSMUSG00000032194	235041	Kank2	KN motif and ankyrin repeat domains 2	1.78528	2.81205	6.17682	0.0129435	0.0343457
ENSMUSG00000022425	18606	Enpp2	ectonucleotide pyrophosphatase/phosphodiesterase 2	1.78176	4.67689	34.104	5.22425e-09	6.1763e-08
ENSMUSG00000025893	69149	Kbtbd3	kelch repeat and BTB (POZ) domain containing 3	1.77972	4.30024	27.0871	1.94491e-07	1.75239e-06
ENSMUSG00000042331	432572	Specc1	sperm antigen with calponin homology and coiled-coil domains 1	1.77963	4.58632	54.2421	1.77252e-13	4.02576e-12
ENSMUSG00000027253	228357	Lrp4	low density lipoprotein receptor-related protein 4	1.77872	1.67812	8.49436	0.0035625	0.0115915
ENSMUSG00000034472	75141	Rasd2	RASD family, member 2	1.77696	5.92342	19.9386	7.99692e-06	5.2143e-05
ENSMUSG00000055538	71918	Zcchc24	zinc finger, CCHC domain containing 24	1.77414	4.8992	31.6272	1.86792e-08	2.03684e-07
ENSMUSG00000037196	69310	Pacrg	PARK2 co-regulated	1.77021	3.36442	19.9721	7.85816e-06	5.13837e-05
ENSMUSG00000028378	67103	Ptgr1	prostaglandin reductase 1	1.76781	1.32818	6.2208	0.0126258	0.033701
ENSMUSG00000030075	18488	Cntn3	contactin 3	1.76762	2.4856	10.4768	0.00120886	0.0045756
ENSMUSG00000029810	65963	Tmem176b	transmembrane protein 176B	1.76434	6.47403	63.0467	2.0186e-15	5.81782e-14
ENSMUSG00000043289	75033	Mei4	meiotic double-stranded break formation protein 4	1.76432	1.91524	8.28494	0.00399752	0.0127865
ENSMUSG00000019194	20266	Scn1b	sodium channel, voltage-gated, type I, beta	1.76206	6.04862	113.947	1.33846e-26	1.05564e-24
ENSMUSG00000028104	69870	Polr3gl	polymerase (RNA) III (DNA directed) polypeptide G like	1.76138	2.08165	9.1984	0.00242227	0.00834602
ENSMUSG00000019810	66848	Fuca2	fucosidase, alpha-L- 2, plasma	1.7608	4.77871	35.2969	2.83083e-09	3.47146e-08
ENSMUSG00000026307	50880	Scly	selenocysteine lyase	1.75988	4.15875	33.7438	6.28682e-09	7.33463e-08
ENSMUSG00000036022	78755	Fam122b	family with sequence similarity 122, member B	1.75587	1.93992	9.1364	0.00250573	0.0085797
ENSMUSG00000064215	52668	Ifi27	interferon, alpha-inducible protein 27	1.7554	2.24116	21.0284	4.52529e-06	3.12965e-05
ENSMUSG00000027447	13010	Cst3	cystatin C	1.75498	9.94167	55.9798	7.32187e-14	1.76875e-12
ENSMUSG00000038292	384619	Ccdc155	coiled-coil domain containing 155	1.75334	4.77329	11.2983	0.00077577	0.00308886
ENSMUSG00000018340	11749	Anxa6	annexin A6	1.75251	7.14839	103.61	2.4629e-24	1.63932e-22
ENSMUSG00000052026	240332	Slc6a7	solute carrier family 6 (neurotransmitter transporter, L-proline), member 7	1.75178	3.82684	16.7138	4.34631e-05	0.00023912
ENSMUSG00000045733	212518	Sprn	shadow of prion protein	1.751	4.68666	47.5156	5.45671e-12	1.01019e-10
ENSMUSG00000024878	226043	Cbwd1	COBW domain containing 1	1.75047	1.69273	8.49529	0.00356067	0.0115888
ENSMUSG00000016256	64138	Ctsz	cathepsin Z	1.75028	2.49463	14.1489	0.000168893	0.000797051
ENSMUSG00000026791	56017	Slc2a8	solute carrier family 2, (facilitated glucose transporter), member 8	1.74979	2.53725	17.0818	3.58035e-05	0.000200797
ENSMUSG00000029723	78829	Tsc22d4	TSC22 domain family, member 4	1.74844	4.76836	40.8868	1.61305e-10	2.38438e-09
ENSMUSG00000022307	170719	Oxr1	oxidation resistance 1	1.74528	6.19104	65.2169	6.70931e-16	2.08242e-14
ENSMUSG00000100417	102639746	Gm29595	predicted gene 29595	1.74497	3.32126	8.32843	0.00390293	0.0125362
ENSMUSG00000024176	20681	Sox8	SRY (sex determining region Y)-box 8	1.74229	2.98482	14.4827	0.00014145	0.000679513
ENSMUSG00000039830	50913	Olig2	oligodendrocyte transcription factor 2	1.73794	8.12988	41.3952	1.24363e-10	1.86707e-09
ENSMUSG00000038855	320404	Itpkb	inositol 1,4,5-trisphosphate 3-kinase B	1.73625	4.1967	18.6474	1.5726e-05	9.61175e-05
ENSMUSG00000033161	11928	Atp1a1	ATPase, Na+/K+ transporting, alpha 1 polypeptide	1.73187	6.29928	72.4187	1.74061e-17	6.16711e-16
ENSMUSG00000052125	320046	F730043M19Rik	RIKEN cDNA F730043M19 gene	1.7314	4.10058	11.5026	0.000694974	0.002804
ENSMUSG00000040260	76441	Daam2	dishevelled associated activator of morphogenesis 2	1.72958	3.50682	18.7831	1.46461e-05	9.03804e-05
ENSMUSG00000020810	114886	Cygb	cytoglobin	1.72894	6.55826	55.3775	9.94685e-14	2.34229e-12
ENSMUSG00000032418	17436	Me1	malic enzyme 1, NADP(+)-dependent, cytosolic	1.72878	6.41774	56.6596	5.18182e-14	1.2777e-12
ENSMUSG00000022206	18162	Npr3	natriuretic peptide receptor 3	1.72809	2.07024	11.7679	0.000602603	0.0024615
ENSMUSG00000034310	243274	Tmem132d	transmembrane protein 132D	1.72256	4.45721	13.6376	0.000221697	0.00101626
ENSMUSG00000026385	13167	Dbi	diazepam binding inhibitor	1.72006	8.43545	102.356	4.63812e-24	3.03454e-22
ENSMUSG00000039195	73737	1110008P14Rik	RIKEN cDNA 1110008P14 gene	1.71918	8.47611	116.677	3.37797e-27	2.8601e-25
ENSMUSG00000019338	78266	Zfp687	zinc finger protein 687	1.71902	3.11078	16.4928	4.88347e-05	0.000265626
ENSMUSG00000028383	72479	Hsdl2	hydroxysteroid dehydrogenase like 2	1.71754	4.33012	31.3813	2.12016e-08	2.27951e-07
ENSMUSG00000060591	80876	Ifitm2	interferon induced transmembrane protein 2	1.71743	2.82266	15.0773	0.000103198	0.00051177
ENSMUSG00000019876	18768	Pkib	protein kinase inhibitor beta, cAMP dependent, testis specific	1.71339	3.36011	33.0751	8.86676e-09	1.0119e-07
ENSMUSG00000036073	14430	Galt	galactose-1-phosphate uridyl transferase	1.71195	2.87433	18.2407	1.94675e-05	0.000116149
ENSMUSG00000042770	15199	Hebp1	heme binding protein 1	1.71193	3.914	34.1238	5.17157e-09	6.13292e-08
ENSMUSG00000031343	14396	Gabra3	gamma-aminobutyric acid (GABA) A receptor, subunit alpha 3	1.71108	4.81203	40.6867	1.78702e-10	2.61801e-09
ENSMUSG00000032802	76650	Srxn1	sulfiredoxin 1 homolog (S. cerevisiae)	1.71029	5.94243	37.0872	1.12965e-09	1.46486e-08
ENSMUSG00000030317	110595	Timp4	tissue inhibitor of metalloproteinase 4	1.70816	4.32567	26.6575	2.42906e-07	2.1549e-06
ENSMUSG00000028607	12896	Cpt2	carnitine palmitoyltransferase 2	1.7056	2.04515	9.82054	0.00172574	0.00625491
ENSMUSG00000030695	11674	Aldoa	aldolase A, fructose-bisphosphate	1.70518	10.9009	136.219	1.78733e-31	2.01776e-29
ENSMUSG00000037971	68721	1110032A03Rik	RIKEN cDNA 1110032A03 gene	1.70457	4.09458	35.087	3.15302e-09	3.82179e-08
ENSMUSG00000037523	228607	Mavs	mitochondrial antiviral signaling protein	1.69935	2.49955	8.92789	0.00280848	0.00948377
ENSMUSG00000020253	67905	Ppm1m	protein phosphatase 1M	1.69759	1.57873	7.25594	0.00706669	0.020695
ENSMUSG00000049555	20776	Tmie	transmembrane inner ear	1.69691	1.64239	7.92695	0.00487038	0.0151043
ENSMUSG00000024538	19038	Ppic	peptidylprolyl isomerase C	1.69522	2.82419	10.7101	0.00106554	0.00409948
ENSMUSG00000034265	224454	Zdhhc14	zinc finger, DHHC domain containing 14	1.69422	4.4571	26.9734	2.06272e-07	1.84986e-06
ENSMUSG00000026932	67991	Nacc2	nucleus accumbens associated 2, BEN and BTB (POZ) domain containing	1.68994	6.15205	45.1419	1.83258e-11	3.08963e-10
ENSMUSG00000079110	12335	Capn3	calpain 3	1.68707	1.40406	6.16875	0.0130026	0.0344751
ENSMUSG00000096054	64009	Syne1	spectrin repeat containing, nuclear envelope 1	1.68495	4.87255	47.9357	4.40424e-12	8.32756e-11
ENSMUSG00000040848	108735	Sft2d2	SFT2 domain containing 2	1.68215	3.17596	18.274	1.913e-05	0.000114611
ENSMUSG00000031016	22390	Wee1	WEE 1 homolog 1 (S. pombe)	1.68035	3.77188	18.9286	1.357e-05	8.45554e-05
ENSMUSG00000054013	104885	Tmem179	transmembrane protein 179	1.68006	5.21759	65.4753	5.88465e-16	1.83636e-14
ENSMUSG00000045160	78653	Bola3	bolA-like 3 (E. coli)	1.67867	3.58693	24.0209	9.52981e-07	7.55756e-06
ENSMUSG00000073633	66153	Fbxo36	F-box protein 36	1.67797	3.22572	6.48818	0.0108594	0.0297446
ENSMUSG00000036502	245386	Tmem255a	transmembrane protein 255A	1.67638	2.5793	13.8109	0.000202164	0.000937545
ENSMUSG00000030306	387314	Tmtc1	transmembrane and tetratricopeptide repeat containing 1	1.67621	3.96752	31.3274	2.17978e-08	2.33708e-07
ENSMUSG00000037306	230815	Man1c1	mannosidase, alpha, class 1C, member 1	1.67278	5.11282	23.8827	1.02388e-06	8.0698e-06
ENSMUSG00000034998	14236	Foxn2	forkhead box N2	1.66539	1.93492	10.57	0.0011494	0.00437746
ENSMUSG00000052151	50784	Plpp2	phospholipid phosphatase 2	1.66526	1.82183	5.55521	0.0184258	0.0463686
ENSMUSG00000022438	170736	Parvb	parvin, beta	1.66491	2.82067	9.18711	0.00243726	0.00838513
ENSMUSG00000050821	78408	Fam131a	family with sequence similarity 131, member A	1.66337	6.33726	43.6931	3.84124e-11	6.19494e-10
ENSMUSG00000026094	98267	Stk17b	serine/threonine kinase 17b (apoptosis-inducing)	1.66254	3.42955	10.0307	0.00153953	0.00565296
ENSMUSG00000022665	67896	Ccdc80	coiled-coil domain containing 80	1.66181	4.67505	40.0021	2.53695e-10	3.60655e-09
ENSMUSG00000032261	212531	Sh3bgrl2	SH3 domain binding glutamic acid-rich protein like 2	1.661	5.01637	33.1414	8.56967e-09	9.79938e-08
ENSMUSG00000008090	116701	Fgfrl1	fibroblast growth factor receptor-like 1	1.6603	2.83582	15.3305	9.02497e-05	0.000455601
ENSMUSG00000010086	22671	Rnf112	ring finger protein 112	1.65786	3.80428	26.6613	2.42428e-07	2.15232e-06
ENSMUSG00000057880	268860	Abat	4-aminobutyrate aminotransferase	1.65661	4.5343	28.4909	9.41423e-08	8.8566e-07
ENSMUSG00000037225	14173	Fgf2	fibroblast growth factor 2	1.65643	2.03861	7.24183	0.00712244	0.0208318
ENSMUSG00000057060	210027	Slc35f3	solute carrier family 35, member F3	1.65642	3.26674	21.409	3.71026e-06	2.61147e-05
ENSMUSG00000051344	241075	Plekhm3	pleckstrin homology domain containing, family M, member 3	1.65589	4.53293	25.9156	3.56667e-07	3.0581e-06
ENSMUSG00000022257	114128	Laptm4b	lysosomal-associated protein transmembrane 4B	1.6557	5.3941	65.6645	5.34611e-16	1.6774e-14
ENSMUSG00000075296	621603	Aldh3b2	aldehyde dehydrogenase 3 family, member B2	1.65562	4.21139	18.7452	1.49403e-05	9.20478e-05
ENSMUSG00000022505	13731	Emp2	epithelial membrane protein 2	1.65554	3.80314	24.9413	5.91016e-07	4.88203e-06
ENSMUSG00000061758	67861	Akr1b10	aldo-keto reductase family 1, member B10 (aldose reductase)	1.6551	2.58334	7.51233	0.00612782	0.018412
ENSMUSG00000003585	67815	Sec14l2	SEC14-like lipid binding 2	1.65366	1.71402	8.44548	0.00365953	0.0118599
ENSMUSG00000024985	21416	Tcf7l2	transcription factor 7 like 2, T cell specific, HMG box	1.65259	3.60921	18.2158	1.97235e-05	0.000117433
ENSMUSG00000031438	66889	Rnf128	ring finger protein 128	1.65128	4.72166	20.3617	6.41003e-06	4.28638e-05
ENSMUSG00000040724	16490	Kcna2	potassium voltage-gated channel, shaker-related subfamily, member 2	1.64944	5.00172	25.9786	3.45229e-07	2.96665e-06
ENSMUSG00000050556	16500	Kcnb1	potassium voltage gated channel, Shab-related subfamily, member 1	1.64909	6.51558	54.4788	1.5713e-13	3.59712e-12
ENSMUSG00000026833	56177	Olfm1	olfactomedin 1	1.64902	9.24833	149.926	1.79909e-34	2.62234e-32
ENSMUSG00000051048	320452	P4ha3	procollagen-proline, 2-oxoglutarate 4-dioxygenase (proline 4-hydroxylase), alpha polypeptide III	1.64768	4.78075	13.2543	0.000271958	0.00122137
ENSMUSG00000040543	327958	Pitpnm3	PITPNM family member 3	1.64684	4.50917	25.6411	4.11191e-07	3.48664e-06
ENSMUSG00000052353	80982	Cemip	cell migration inducing protein, hyaluronan binding	1.64618	1.76963	6.50775	0.0107406	0.0294681
ENSMUSG00000029420	231760	Rimbp2	RIMS binding protein 2	1.64561	6.78383	56.2793	6.28755e-14	1.54045e-12
ENSMUSG00000056938	67131	Acbd4	acyl-Coenzyme A binding domain containing 4	1.64486	2.57526	12.7754	0.000351213	0.00153016
ENSMUSG00000040370	67636	Etfrf1	electron transfer flavoprotein regulatory factor 1	1.64128	3.47419	16.3195	5.35106e-05	0.000288471
ENSMUSG00000042050	217935	Wdr60	WD repeat domain 60	1.6409	2.25752	11.9589	0.000543875	0.00225602
ENSMUSG00000024079	19106	Eif2ak2	eukaryotic translation initiation factor 2-alpha kinase 2	1.64075	1.60317	7.14599	0.00751319	0.021792
ENSMUSG00000023456	21991	Tpi1	triosephosphate isomerase 1	1.63936	8.93858	108.115	2.53567e-25	1.79131e-23
ENSMUSG00000017734	52840	Dbndd2	dysbindin (dystrobrevin binding protein 1) domain containing 2	1.63908	3.64548	25.2713	4.98067e-07	4.16806e-06
ENSMUSG00000053963	381310	Stum	mechanosensory transduction mediator	1.63597	5.77919	33.2236	8.21489e-09	9.43115e-08
ENSMUSG00000024517	225642	Grp	gastrin releasing peptide	1.63571	3.75042	22.6171	1.9772e-06	1.46509e-05
ENSMUSG00000025911	76187	Adhfe1	alcohol dehydrogenase, iron containing, 1	1.63412	3.05692	9.14755	0.00249052	0.00853848
ENSMUSG00000071369	26408	Map3k5	mitogen-activated protein kinase kinase kinase 5	1.63398	4.34882	31.9317	1.59688e-08	1.76131e-07
ENSMUSG00000037455	76306	Slc18b1	solute carrier family 18, subfamily B, member 1	1.63344	2.96216	14.9976	0.000107648	0.000531549
ENSMUSG00000033720	94282	Sfxn5	sideroflexin 5	1.63212	6.17642	38.417	5.71327e-10	7.72163e-09
ENSMUSG00000021217	243931	Tshz3	teashirt zinc finger family member 3	1.63081	4.71676	31.4407	2.0563e-08	2.22332e-07
ENSMUSG00000034480	54004	Diaph2	diaphanous related formin 2	1.62627	2.55697	10.1585	0.00143638	0.00532259
ENSMUSG00000020889	217166	Nr1d1	nuclear receptor subfamily 1, group D, member 1	1.62595	5.88845	51.8774	5.90751e-13	1.25972e-11
ENSMUSG00000074466	545539	Gm15417	predicted gene 15417	1.625	1.86758	5.75641	0.0164286	0.0420577
ENSMUSG00000048440	70101	Cyp4f16	cytochrome P450, family 4, subfamily f, polypeptide 16	1.62432	1.96864	10.0321	0.0015384	0.0056506
ENSMUSG00000033540	15932	Idua	iduronidase, alpha-L	1.62416	3.70375	19.5587	9.75548e-06	6.26167e-05
ENSMUSG00000020591	18217	Ntsr2	neurotensin receptor 2	1.62325	4.14161	11.1077	0.00085971	0.00338794
ENSMUSG00000033526	327655	Ppip5k1	diphosphoinositol pentakisphosphate kinase 1	1.62303	1.68479	7.37277	0.00662188	0.0196068
ENSMUSG00000007872	15903	Id3	inhibitor of DNA binding 3	1.62093	2.95432	10.3008	0.00132973	0.00497298
ENSMUSG00000010064	76257	Slc38a3	solute carrier family 38, member 3	1.61923	5.28451	22.2641	2.37603e-06	1.74046e-05
ENSMUSG00000039058	229949	Ak5	adenylate kinase 5	1.61659	4.22047	44.7189	2.27456e-11	3.77944e-10
ENSMUSG00000026841	98970	Fibcd1	fibrinogen C domain containing 1	1.61638	1.94483	6.60645	0.010161	0.0280653
ENSMUSG00000034145	217733	Tmem63c	transmembrane protein 63c	1.6158	3.44189	23.8606	1.03571e-06	8.15188e-06
ENSMUSG00000067279	53412	Ppp1r3c	protein phosphatase 1, regulatory subunit 3C	1.61336	6.37522	16.1882	5.73493e-05	0.000306156
ENSMUSG00000032489	16578	Kif9	kinesin family member 9	1.61315	2.08331	7.72752	0.00543853	0.0166157
ENSMUSG00000038473	70729	Nos1ap	nitric oxide synthase 1 (neuronal) adaptor protein	1.61308	5.90985	15.2885	9.22781e-05	0.000465071
ENSMUSG00000039157	98952	Fam102a	family with sequence similarity 102, member A	1.61232	3.65456	26.158	3.14594e-07	2.72372e-06
ENSMUSG00000026730	19212	Pter	phosphotriesterase related	1.61054	5.21761	44.9627	2.00822e-11	3.36114e-10
ENSMUSG00000045349	230863	Sh2d5	SH2 domain containing 5	1.61003	5.89817	52.3068	4.74728e-13	1.03532e-11
ENSMUSG00000036815	269109	Dpp10	dipeptidylpeptidase 10	1.60954	5.69493	60.0334	9.32595e-15	2.4462e-13
ENSMUSG00000078307	330941	AI593442	expressed sequence AI593442	1.60875	7.032	47.476	5.56801e-12	1.02585e-10
ENSMUSG00000030621	109264	Me3	malic enzyme 3, NADP(+)-dependent, mitochondrial	1.60555	3.24507	17.02	3.69881e-05	0.000206756
ENSMUSG00000030102	16438	Itpr1	inositol 1,4,5-trisphosphate receptor 1	1.60306	4.89042	31.2325	2.28906e-08	2.44286e-07
ENSMUSG00000041959	20194	S100a10	S100 calcium binding protein A10 (calpactin)	1.59862	6.61601	51.0793	8.87074e-13	1.84714e-11
ENSMUSG00000026825	13429	Dnm1	dynamin 1	1.59597	8.71493	94.369	2.61867e-22	1.40251e-20
ENSMUSG00000055737	14600	Ghr	growth hormone receptor	1.59489	2.28202	8.13226	0.00434846	0.0137448
ENSMUSG00000073062	668166	Zxdb	zinc finger, X-linked, duplicated B	1.59464	2.69324	11.4749	0.000705431	0.00284221
ENSMUSG00000035722	27403	Abca7	ATP-binding cassette, sub-family A (ABC1), member 7	1.59329	1.91464	9.80867	0.00173691	0.00628551
ENSMUSG00000015843	20183	Rxrg	retinoid X receptor gamma	1.59276	2.02892	8.61194	0.00333967	0.0109656
ENSMUSG00000048967	234365	Yjefn3	YjeF N-terminal domain containing 3	1.59047	2.85593	14.3184	0.000154346	0.000735942
ENSMUSG00000036402	14701	Gng12	guanine nucleotide binding protein (G protein), gamma 12	1.58923	6.03622	61.5194	4.38394e-15	1.21349e-13
ENSMUSG00000027859	18049	Ngf	nerve growth factor	1.5872	2.64107	8.36226	0.00383095	0.0123429
ENSMUSG00000025978	74013	Rftn2	raftlin family member 2	1.58714	2.96965	8.92075	0.00281948	0.00950699
ENSMUSG00000018634	12921	Crhr1	corticotropin releasing hormone receptor 1	1.5865	1.75486	7.91563	0.00490096	0.0151787
ENSMUSG00000021478	13488	Drd1	dopamine receptor D1	1.58634	1.87934	7.7905	0.00525217	0.016132
ENSMUSG00000026893	227960	Gca	grancalcin	1.5859	1.89152	7.28259	0.00696261	0.0204266
ENSMUSG00000033429	73724	Mcee	methylmalonyl CoA epimerase	1.58345	4.13103	30.6286	3.12459e-08	3.26198e-07
ENSMUSG00000045659	233765	Plekha7	pleckstrin homology domain containing, family A member 7	1.58331	2.71922	16.0305	6.23294e-05	0.000328778
ENSMUSG00000044816	98303	D630023F18Rik	RIKEN cDNA D630023F18 gene	1.58285	2.21081	10.3027	0.00132838	0.00496956
ENSMUSG00000035686	21835	Thrsp	thyroid hormone responsive	1.58154	6.51148	29.5848	5.35224e-08	5.29022e-07
ENSMUSG00000027273	20614	Snap25	synaptosomal-associated protein 25	1.58043	9.9627	187.521	1.10533e-42	2.65164e-40
ENSMUSG00000062070	18655	Pgk1	phosphoglycerate kinase 1	1.58016	6.14067	60.6227	6.91311e-15	1.85992e-13
ENSMUSG00000040712	216874	Camta2	calmodulin binding transcription activator 2	1.57877	5.38774	45.3073	1.68423e-11	2.87119e-10
ENSMUSG00000000794	140493	Kcnn3	potassium intermediate/small conductance calcium-activated channel, subfamily N, member 3	1.57421	3.27632	11.2242	0.000807372	0.00320251
ENSMUSG00000063297	233271	Luzp2	leucine zipper protein 2	1.57101	6.36977	32.4968	1.19389e-08	1.34123e-07
ENSMUSG00000041895	52639	Wipi1	WD repeat domain, phosphoinositide interacting 1	1.5709	4.12354	38.1629	6.50793e-10	8.73413e-09
ENSMUSG00000025425	225742	St8sia5	ST8 alpha-N-acetyl-neuraminide alpha-2,8-sialyltransferase 5	1.56814	6.42631	36.3797	1.62387e-09	2.05934e-08
ENSMUSG00000059003	14811	Grin2a	glutamate receptor, ionotropic, NMDA2A (epsilon 1)	1.55923	5.25838	26.18	3.11026e-07	2.69486e-06
ENSMUSG00000034714	117160	Ttyh2	tweety family member 2	1.55704	1.82068	6.60845	0.0101496	0.0280472
ENSMUSG00000051159	12705	Cited1	Cbp/p300-interacting transactivator with Glu/Asp-rich carboxy-terminal domain 1	1.55698	3.41251	19.2814	1.12799e-05	7.14459e-05
ENSMUSG00000030030	71837	1700003E16Rik	RIKEN cDNA 1700003E16 gene	1.55608	2.16944	12.2856	0.000456473	0.00192867
ENSMUSG00000067242	56839	Lgi1	leucine-rich repeat LGI family, member 1	1.55551	5.41062	67.6042	1.99843e-16	6.41002e-15
ENSMUSG00000006435	18011	Neurl1a	neuralized E3 ubiquitin protein ligase 1A	1.55447	4.42903	36.5385	1.4968e-09	1.9066e-08
ENSMUSG00000027962	22329	Vcam1	vascular cell adhesion molecule 1	1.55331	3.60625	14.215	0.000163063	0.000772384
ENSMUSG00000074872	381418	Ctxn2	cortexin 2	1.55288	2.24926	7.16634	0.00742844	0.0215734
ENSMUSG00000037996	76376	Slc24a2	solute carrier family 24 (sodium/potassium/calcium exchanger), member 2	1.55268	5.61785	52.1346	5.18244e-13	1.12596e-11
ENSMUSG00000046603	382117	Tcaim	T cell activation inhibitor, mitochondrial	1.55223	3.5118	25.8667	3.65821e-07	3.12959e-06
ENSMUSG00000027544	18019	Nfatc2	nuclear factor of activated T cells, cytoplasmic, calcineurin dependent 2	1.55078	5.49907	19.6122	9.48624e-06	6.10588e-05
ENSMUSG00000035615	666060	Frmpd1	FERM and PDZ domain containing 1	1.54948	3.09657	8.83188	0.00296013	0.00989719
ENSMUSG00000029436	23948	Mmp17	matrix metallopeptidase 17	1.54936	7.63128	80.9934	2.26472e-19	9.7307e-18
ENSMUSG00000024642	21888	Tle4	transducin-like enhancer of split 4	1.54901	3.49531	16.4663	4.95235e-05	0.000268739
ENSMUSG00000049971	319804	Glt1d1	glycosyltransferase 1 domain containing 1	1.54876	4.24829	13.6934	0.000215213	0.000990875
ENSMUSG00000028222	12307	Calb1	calbindin 1	1.54681	7.54524	72.1355	2.00917e-17	7.03209e-16
ENSMUSG00000057103	66116	Nat8f1	N-acetyltransferase 8 (GCN5-related) family member 1	1.54643	1.61648	6.45316	0.0110755	0.030243
ENSMUSG00000037492	320158	Zmat4	zinc finger, matrin type 4	1.54511	3.49208	18.749	1.49101e-05	9.19112e-05
ENSMUSG00000002459	58175	Rgs20	regulator of G-protein signaling 20	1.54403	3.87506	20.7193	5.31765e-06	3.62324e-05
ENSMUSG00000032589	12217	Bsn	bassoon	1.54403	7.47777	69.5601	7.41194e-17	2.44552e-15
ENSMUSG00000027737	26570	Slc7a11	solute carrier family 7 (cationic amino acid transporter, y+ system), member 11	1.54346	4.76023	15.721	7.34035e-05	0.000380077
ENSMUSG00000070366	381925	Plpp4	phospholipid phosphatase 4	1.54338	3.90992	16.714	4.34597e-05	0.00023912
ENSMUSG00000038146	18131	Notch3	notch 3	1.54182	4.13636	16.8992	3.94176e-05	0.000218563
ENSMUSG00000022389	21685	Tef	thyrotroph embryonic factor	1.54181	6.17177	53.5635	2.50362e-13	5.6088e-12
ENSMUSG00000052889	18751	Prkcb	protein kinase C, beta	1.54069	8.23433	89.1676	3.62742e-21	1.75503e-19
ENSMUSG00000034401	67946	Spata6	spermatogenesis associated 6	1.53976	2.23404	7.28131	0.00696757	0.020436
ENSMUSG00000020009	15979	Ifngr1	interferon gamma receptor 1	1.53962	3.0437	12.7187	0.000362024	0.00157014
ENSMUSG00000080316	75202	Spaca6	sperm acrosome associated 6	1.53894	3.61076	15.0599	0.000104153	0.000515531
ENSMUSG00000026669	70024	Mcm10	minichromosome maintenance 10 replication initiation factor	1.53794	2.02001	6.48978	0.0108497	0.029732
ENSMUSG00000033488	226527	Cryzl2	crystallin zeta like 2	1.5376	1.87094	5.98421	0.0144345	0.0377329
ENSMUSG00000041444	330914	Arhgap32	Rho GTPase activating protein 32	1.535	4.34524	32.6418	1.10805e-08	1.2509e-07
ENSMUSG00000032231	12306	Anxa2	annexin A2	1.53398	3.42339	14.4738	0.000142126	0.000682478
ENSMUSG00000020844	18230	Nxn	nucleoredoxin	1.53198	3.34705	17.1541	3.44663e-05	0.000194168
ENSMUSG00000002068	12447	Ccne1	cyclin E1	1.52924	3.35472	19.1971	1.17893e-05	7.4304e-05
ENSMUSG00000078974	20335	Sec61g	SEC61, gamma subunit	1.52865	1.93594	7.34118	0.00673926	0.0199032
ENSMUSG00000042745	15901	Id1	inhibitor of DNA binding 1, HLH protein	1.52574	2.89464	10.7332	0.00105233	0.00405621
ENSMUSG00000035283	11554	Adrb1	adrenergic receptor, beta 1	1.52483	5.20031	22.5877	2.00765e-06	1.48478e-05
ENSMUSG00000062078	19317	Qk	quaking	1.52356	7.31806	24.2489	8.46547e-07	6.79917e-06
ENSMUSG00000053012	57896	Krcc1	lysine-rich coiled-coil 1	1.52231	2.29297	5.88691	0.0152538	0.039436
ENSMUSG00000036745	70892	Ttll7	tubulin tyrosine ligase-like family, member 7	1.5211	6.58215	96.5068	8.89369e-23	5.13126e-21
ENSMUSG00000057667	232946	Bloc1s3	biogenesis of lysosomal organelles complex-1, subunit 3	1.51859	2.30825	11.1052	0.000860877	0.00339138
ENSMUSG00000032245	76524	Cln6	ceroid-lipofuscinosis, neuronal 6	1.51839	2.29114	8.81647	0.00298523	0.00996665
ENSMUSG00000071424	14804	Grid2	glutamate receptor, ionotropic, delta 2	1.51754	2.82578	11.0291	0.000896951	0.00351665
ENSMUSG00000024867	18719	Pip5k1b	phosphatidylinositol-4-phosphate 5-kinase, type 1 beta	1.51736	1.65432	7.55344	0.00598956	0.0180539
ENSMUSG00000038055	58239	Dexi	dexamethasone-induced transcript	1.51424	4.91274	41.0762	1.46406e-10	2.17812e-09
ENSMUSG00000048148	319555	Nwd1	NACHT and WD repeat domain containing 1	1.51404	3.65064	8.63102	0.00330486	0.0108668
ENSMUSG00000034891	104069	Sncb	synuclein, beta	1.51258	7.92222	79.7362	4.2788e-19	1.73487e-17
ENSMUSG00000032417	69519	Rwdd2a	RWD domain containing 2A	1.51257	4.56017	43.4673	4.31094e-11	6.88494e-10
ENSMUSG00000023345	70235	Poc1a	POC1 centriolar protein A	1.51243	2.41964	10.4576	0.00122148	0.00461613
ENSMUSG00000028199	12972	Cryz	crystallin, zeta	1.51006	4.77299	31.6879	1.8105e-08	1.97986e-07
ENSMUSG00000030101	58911	Sumf1	sulfatase modifying factor 1	1.50996	4.39287	17.9783	2.23442e-05	0.000130938
ENSMUSG00000096188	97487	Cmtm4	CKLF-like MARVEL transmembrane domain containing 4	1.50958	6.57523	56.7646	4.91222e-14	1.21644e-12
ENSMUSG00000036834	269437	Plch1	phospholipase C, eta 1	1.50916	2.03096	6.20156	0.0127638	0.0339906
ENSMUSG00000060152	117109	Pop5	processing of precursor 5, ribonuclease P/MRP family (S. cerevisiae)	1.50897	4.97944	36.6653	1.40252e-09	1.79246e-08
ENSMUSG00000020864	71452	Ankrd40	ankyrin repeat domain 40	1.50844	6.07875	48.9728	2.59539e-12	5.02285e-11
ENSMUSG00000018593	20692	Sparc	secreted acidic cysteine rich glycoprotein	1.50752	6.73394	35.7673	2.22349e-09	2.759e-08
ENSMUSG00000079610	109346	Ankrd39	ankyrin repeat domain 39	1.50717	2.80896	12.1444	0.000492346	0.00206309
ENSMUSG00000025370	12565	Cdh9	cadherin 9	1.5071	1.81473	6.40322	0.0113914	0.0309221
ENSMUSG00000025932	14048	Eya1	EYA transcriptional coactivator and phosphatase 1	1.50561	3.46507	7.59323	0.00585878	0.0177117
ENSMUSG00000022013	66148	Dnajc15	DnaJ heat shock protein family (Hsp40) member C15	1.50445	4.47219	35.861	2.11908e-09	2.64655e-08
ENSMUSG00000045867	12905	Cradd	CASP2 and RIPK1 domain containing adaptor with death domain	1.50423	2.01434	8.96271	0.00275546	0.00932386
ENSMUSG00000004267	13807	Eno2	enolase 2, gamma neuronal	1.50227	9.36711	138.093	6.95543e-32	8.25689e-30
ENSMUSG00000033703	234730	Fcsk	fucose kinase	1.50187	2.90209	14.8496	0.000116436	0.000570292
ENSMUSG00000047228	232400	A2ml1	alpha-2-macroglobulin like 1	1.50159	2.38382	5.92919	0.0148921	0.0387197
ENSMUSG00000064036	71263	Mro	maestro	1.50071	2.01678	7.12853	0.00758671	0.0219665
ENSMUSG00000029330	74596	Cds1	CDP-diacylglycerol synthase 1	1.4999	4.87271	26.4964	2.6403e-07	2.31907e-06
ENSMUSG00000052392	171282	Acot4	acyl-CoA thioesterase 4	1.49861	2.16993	5.43506	0.0197364	0.0490746
ENSMUSG00000046668	67393	Cxxc5	CXXC finger 5	1.49724	3.22193	22.2041	2.45144e-06	1.79227e-05
ENSMUSG00000021286	68520	Zfyve21	zinc finger, FYVE domain containing 21	1.49708	4.36378	20.101	7.34568e-06	4.83898e-05
ENSMUSG00000019916	18451	P4ha1	procollagen-proline, 2-oxoglutarate 4-dioxygenase (proline 4-hydroxylase), alpha 1 polypeptide	1.49682	4.17642	23.9473	9.90089e-07	7.8249e-06
ENSMUSG00000021071	94090	Trim9	tripartite motif-containing 9	1.49628	11.0314	74.7351	5.38297e-18	1.99951e-16
ENSMUSG00000035984	75533	Nme5	NME/NM23 family member 5	1.49551	3.67304	16.1633	5.81076e-05	0.000309773
ENSMUSG00000059447	231086	Hadhb	hydroxyacyl-Coenzyme A dehydrogenase/3-ketoacyl-Coenzyme A thiolase/enoyl-Coenzyme A hydratase (trifunctional protein), beta subunit	1.49326	6.09123	72.2621	1.8843e-17	6.63539e-16
ENSMUSG00000004892	12032	Bcan	brevican	1.49244	6.41129	36.5335	1.50065e-09	1.90939e-08
ENSMUSG00000051401	383348	Kctd16	potassium channel tetramerisation domain containing 16	1.49132	6.7561	27.3599	1.68898e-07	1.53502e-06
ENSMUSG00000025402	17937	Nab2	Ngfi-A binding protein 2	1.49082	4.08084	24.1467	8.92674e-07	7.14199e-06
ENSMUSG00000005470	66929	Asf1b	anti-silencing function 1B histone chaperone	1.49054	2.74766	5.92897	0.0148939	0.0387197
ENSMUSG00000021127	12192	Zfp36l1	zinc finger protein 36, C3H type-like 1	1.49045	6.59238	40.0536	2.47088e-10	3.51696e-09
ENSMUSG00000028517	67916	Plpp3	phospholipid phosphatase 3	1.48981	5.14714	15.6964	7.43651e-05	0.000383998
ENSMUSG00000039745	53415	Htatip2	HIV-1 Tat interactive protein 2	1.48872	3.57619	10.0987	0.00148376	0.00548139
ENSMUSG00000068762	14867	Gstm6	glutathione S-transferase, mu 6	1.48775	3.65583	5.59693	0.0179919	0.0454735
ENSMUSG00000032411	211586	Tfdp2	transcription factor Dp 2	1.48768	2.94063	10.7389	0.00104908	0.00404559
ENSMUSG00000071984	68655	Fndc1	fibronectin type III domain containing 1	1.48658	1.85296	5.51143	0.0188926	0.0473136
ENSMUSG00000063524	13806	Eno1	enolase 1, alpha non-neuron	1.48639	6.26271	56.6327	5.25306e-14	1.2925e-12
ENSMUSG00000033871	170826	Ppargc1b	peroxisome proliferative activated receptor, gamma, coactivator 1 beta	1.48306	3.05404	9.22354	0.00238923	0.00824452
ENSMUSG00000025867	12890	Cplx2	complexin 2	1.48238	8.94901	64.4172	1.00677e-15	3.05881e-14
ENSMUSG00000040242	67529	Fgfr1op2	FGFR1 oncogene partner 2	1.48034	4.41999	45.2747	1.71243e-11	2.91266e-10
ENSMUSG00000033009	270086	Ogfod1	2-oxoglutarate and iron-dependent oxygenase domain containing 1	1.48011	5.13486	29.0751	6.96266e-08	6.69241e-07
ENSMUSG00000017724	18612	Etv4	ets variant 4	1.47872	3.29182	15.5441	8.06049e-05	0.000411786
ENSMUSG00000021975	210925	Ints9	integrator complex subunit 9	1.47574	3.72253	25.2944	4.92148e-07	4.13297e-06
ENSMUSG00000054477	140492	Kcnn2	potassium intermediate/small conductance calcium-activated channel, subfamily N, member 2	1.46999	4.73675	26.8293	2.2224e-07	1.98226e-06
ENSMUSG00000039501	98999	Znfx1	zinc finger, NFX1-type containing 1	1.46884	3.59923	21.8612	2.93107e-06	2.10682e-05
ENSMUSG00000051339	243219	2900026A02Rik	RIKEN cDNA 2900026A02 gene	1.46867	4.3818	26.0175	3.38339e-07	2.91397e-06
ENSMUSG00000027221	76969	Chst1	carbohydrate sulfotransferase 1	1.46708	5.41027	44.6434	2.36388e-11	3.90532e-10
ENSMUSG00000018821	69534	Avpi1	arginine vasopressin-induced 1	1.46616	3.86519	21.4177	3.69344e-06	2.60135e-05
ENSMUSG00000042271	237082	Nxt2	nuclear transport factor 2-like export factor 2	1.46482	4.39432	27.484	1.58404e-07	1.44878e-06
ENSMUSG00000031791	74166	Tmem38a	transmembrane protein 38A	1.46332	6.06552	54.1834	1.82627e-13	4.13967e-12
ENSMUSG00000039323	16008	Igfbp2	insulin-like growth factor binding protein 2	1.46155	5.38708	52.8972	3.51462e-13	7.79784e-12
ENSMUSG00000037279	107586	Ovol2	ovo like zinc finger 2	1.46081	2.48974	6.21646	0.0126568	0.0337682
ENSMUSG00000028789	242669	Azin2	antizyme inhibitor 2	1.46074	3.24884	13.673	0.000217557	0.00100009
ENSMUSG00000051502	70240	Ufsp1	UFM1-specific peptidase 1	1.45925	4.58586	21.2488	4.03365e-06	2.82184e-05
ENSMUSG00000034187	18195	Nsf	N-ethylmaleimide sensitive fusion protein	1.45715	10.0614	95.1238	1.78843e-22	9.80656e-21
ENSMUSG00000044216	16520	Kcnj4	potassium inwardly-rectifying channel, subfamily J, member 4	1.45468	6.31528	46.6201	8.61726e-12	1.5408e-10
ENSMUSG00000051169	101122	Rpusd3	RNA pseudouridylate synthase domain containing 3	1.45351	2.52611	9.44293	0.00211965	0.00744707
ENSMUSG00000031207	17698	Msn	moesin	1.44934	3.72009	6.98252	0.00823096	0.023501
ENSMUSG00000037725	80986	Ckap2	cytoskeleton associated protein 2	1.44927	4.7745	21.8677	2.92103e-06	2.10131e-05
ENSMUSG00000002346	73095	Slc25a42	solute carrier family 25, member 42	1.44843	3.00116	14.7474	0.00012292	0.000599249
ENSMUSG00000044349	319317	Snhg11	small nucleolar RNA host gene 11	1.44679	7.44544	82.0933	1.29814e-19	5.72725e-18
ENSMUSG00000069835	69215	Sat2	spermidine/spermine N1-acetyl transferase 2	1.4462	2.08506	6.64144	0.00996335	0.0276187
ENSMUSG00000033222	74044	Ttf2	transcription termination factor, RNA polymerase II	1.44484	2.3105	8.30201	0.00396013	0.0126775
ENSMUSG00000025738	214931	Fbxl16	F-box and leucine-rich repeat protein 16	1.44132	8.25025	67.9432	1.68275e-16	5.41254e-15
ENSMUSG00000048970	59048	C1galt1c1	C1GALT1-specific chaperone 1	1.43889	2.05432	8.26307	0.00404597	0.0129235
ENSMUSG00000022122	13618	Ednrb	endothelin receptor type B	1.43882	6.06028	26.3591	2.83485e-07	2.47298e-06
ENSMUSG00000038884	319278	Shfl	shiftless antiviral inhibitor of ribosomal frameshifting	1.43845	3.60118	14.943	0.00011081	0.000545991
ENSMUSG00000046798	64945	Cldn12	claudin 12	1.43633	4.14378	21.9874	2.74451e-06	1.98387e-05
ENSMUSG00000029122	59056	Evc	EvC ciliary complex subunit 1	1.43145	2.77194	7.14232	0.00752857	0.0218224
ENSMUSG00000037224	231125	Zfyve28	zinc finger, FYVE domain containing 28	1.43031	3.20398	18.2266	1.96125e-05	0.000116894
ENSMUSG00000074513	99889	Arfip1	ADP-ribosylation factor interacting protein 1	1.42959	7.67481	37.8256	7.73594e-10	1.02982e-08
ENSMUSG00000033721	57257	Vav3	vav 3 oncogene	1.42891	2.07216	7.55961	0.0059691	0.0180121
ENSMUSG00000022421	73340	Nptxr	neuronal pentraxin receptor	1.42777	9.58543	103.882	2.14766e-24	1.43781e-22
ENSMUSG00000053141	19281	Ptprt	protein tyrosine phosphatase, receptor type, T	1.4274	6.48741	27.7893	1.3527e-07	1.24911e-06
ENSMUSG00000038387	20130	Rras	related RAS viral (r-ras) oncogene	1.42713	5.63123	16.2988	5.40971e-05	0.000291088
ENSMUSG00000015653	74051	Steap2	six transmembrane epithelial antigen of prostate 2	1.42089	3.14218	7.73927	0.00540325	0.0165211
ENSMUSG00000060002	212862	Chpt1	choline phosphotransferase 1	1.42075	3.73577	14.9354	0.000111254	0.000547588
ENSMUSG00000016349	13628	Eef1a2	eukaryotic translation elongation factor 1 alpha 2	1.41996	8.85291	38.381	5.81969e-10	7.84703e-09
ENSMUSG00000018809	319822	Smyd4	SET and MYND domain containing 4	1.41826	4.3868	23.181	1.47444e-06	1.12662e-05
ENSMUSG00000097248	100040294	Gm2694	predicted gene 2694	1.41789	3.97397	11.5204	0.000688348	0.00278411
ENSMUSG00000002602	26362	Axl	AXL receptor tyrosine kinase	1.41746	4.66431	15.4829	8.32558e-05	0.000424387
ENSMUSG00000008136	14200	Fhl2	four and a half LIM domains 2	1.41651	4.28966	18.5293	1.67311e-05	0.000101239
ENSMUSG00000005360	20512	Slc1a3	solute carrier family 1 (glial high affinity glutamate transporter), member 3	1.41613	7.95847	25.0638	5.54643e-07	4.61135e-06
ENSMUSG00000000253	66355	Gmpr	guanosine monophosphate reductase	1.41576	7.18521	80.7334	2.58321e-19	1.08958e-17
ENSMUSG00000021010	27386	Npas3	neuronal PAS domain protein 3	1.41574	6.70388	17.2779	3.22912e-05	0.00018326
ENSMUSG00000000308	12716	Ckmt1	creatine kinase, mitochondrial 1, ubiquitous	1.41511	7.93214	46.1709	1.08377e-11	1.8966e-10
ENSMUSG00000032564	74020	Cpne4	copine IV	1.41478	5.5171	35.9875	1.98588e-09	2.49644e-08
ENSMUSG00000022440	72709	C1qtnf6	C1q and tumor necrosis factor related protein 6	1.41472	2.47776	6.86721	0.00877917	0.0248018
ENSMUSG00000001151	18541	Pcnt	pericentrin (kendrin)	1.41292	1.95397	8.31867	0.00392397	0.0125967
ENSMUSG00000021277	22031	Traf3	TNF receptor-associated factor 3	1.41289	5.45201	36.335	1.66157e-09	2.10253e-08
ENSMUSG00000042388	242667	Dlgap3	DLG associated protein 3	1.41194	6.43266	31.9297	1.59858e-08	1.7615e-07
ENSMUSG00000021476	56541	Habp4	hyaluronic acid binding protein 4	1.41142	5.4321	41.7804	1.02124e-10	1.5555e-09
ENSMUSG00000020743	69674	Mif4gd	MIF4G domain containing	1.40733	2.53586	7.85617	0.00506477	0.0156189
ENSMUSG00000024059	78785	Clip4	CAP-GLY domain containing linker protein family, member 4	1.40728	4.53037	29.5607	5.41917e-08	5.34261e-07
ENSMUSG00000030428	57776	Ttyh1	tweety family member 1	1.40678	9.0599	58.8368	1.71304e-14	4.38347e-13
ENSMUSG00000027803	97064	Wwtr1	WW domain containing transcription regulator 1	1.40568	3.66391	13.9879	0.000183987	0.000860872
ENSMUSG00000037348	71904	Paqr7	progestin and adipoQ receptor family member VII	1.40398	3.99273	20.0173	7.67463e-06	5.03265e-05
ENSMUSG00000030376	110891	Slc8a2	solute carrier family 8 (sodium/calcium exchanger), member 2	1.40134	6.85383	40.2609	2.22212e-10	3.19048e-09
ENSMUSG00000020413	15574	Hus1	HUS1 checkpoint clamp component	1.39902	2.73323	8.67938	0.0032183	0.0106307
ENSMUSG00000033730	13655	Egr3	early growth response 3	1.39879	4.64184	13.5425	0.000233219	0.00106315
ENSMUSG00000026463	381290	Atp2b4	ATPase, Ca++ transporting, plasma membrane 4	1.39856	5.71679	21.0318	4.5172e-06	3.12594e-05
ENSMUSG00000045284	245404	Dcaf12l1	DDB1 and CUL4 associated factor 12-like 1	1.39648	5.88716	47.2769	6.16351e-12	1.12477e-10
ENSMUSG00000031409	66104	Tceal6	transcription elongation factor A (SII)-like 6	1.39623	7.33976	32.9586	9.41403e-09	1.07117e-07
ENSMUSG00000051497	16517	Kcnj16	potassium inwardly-rectifying channel, subfamily J, member 16	1.39593	2.93768	5.89977	0.0151429	0.0392445
ENSMUSG00000035232	236900	Pdk3	pyruvate dehydrogenase kinase, isoenzyme 3	1.39571	4.93307	45.6456	1.41703e-11	2.43176e-10
ENSMUSG00000023033	20273	Scn8a	sodium channel, voltage-gated, type VIII, alpha	1.39565	6.80515	74.2271	6.96284e-18	2.54531e-16
ENSMUSG00000097119	105246278	B230354K17Rik	RIKEN cDNA B230354K17 gene	1.39346	2.46045	8.16222	0.0042772	0.0135456
ENSMUSG00000036907	226359	C1ql2	complement component 1, q subcomponent-like 2	1.39343	5.62775	20.2223	6.89429e-06	4.58359e-05
ENSMUSG00000024747	26358	Aldh1a7	aldehyde dehydrogenase family 1, subfamily A7	1.3926	2.10922	6.81357	0.00904679	0.0254579
ENSMUSG00000064289	21353	Tank	TRAF family member-associated Nf-kappa B activator	1.39113	4.30819	19.1922	1.18195e-05	7.44535e-05
ENSMUSG00000056268	329260	Dennd1b	DENN/MADD domain containing 1B	1.39025	2.71034	7.76457	0.00532811	0.0163347
ENSMUSG00000094626	94047	Tmem121b	transmembrane protein 121B	1.38873	5.03769	24.3223	8.14912e-07	6.56203e-06
ENSMUSG00000055675	74901	Kbtbd11	kelch repeat and BTB (POZ) domain containing 11	1.38827	6.63488	45.1784	1.7988e-11	3.03713e-10
ENSMUSG00000071379	53602	Hpcal1	hippocalcin-like 1	1.38817	7.28881	86.0009	1.79851e-20	8.2182e-19
ENSMUSG00000018217	18858	Pmp22	peripheral myelin protein 22	1.38755	4.72938	26.7475	2.31855e-07	2.06322e-06
ENSMUSG00000038352	217151	Arl5c	ADP-ribosylation factor-like 5C	1.38747	2.98498	7.90584	0.00492755	0.0152458
ENSMUSG00000042599	338523	Kdm7a	lysine (K)-specific demethylase 7A	1.38506	3.86662	17.6685	2.6295e-05	0.00015223
ENSMUSG00000074305	244895	Peak1	pseudopodium-enriched atypical kinase 1	1.38077	5.7688	29.1951	6.54443e-08	6.3327e-07
ENSMUSG00000032373	76459	Car12	carbonic anhydrase 12	1.37897	5.34606	5.89756	0.0151619	0.0392645
ENSMUSG00000024132	13177	Eci1	enoyl-Coenzyme A delta isomerase 1	1.37876	3.81737	12.7289	0.00036005	0.00156275
ENSMUSG00000052310	30791	Slc39a1	solute carrier family 39 (zinc transporter), member 1	1.37858	6.85212	58.6728	1.86196e-14	4.73299e-13
ENSMUSG00000032184	70082	Lysmd2	LysM, putative peptidoglycan-binding, domain containing 2	1.37405	4.8938	37.5281	9.01042e-10	1.19259e-08
ENSMUSG00000030922	73919	Lyrm1	LYR motif containing 1	1.3736	2.59762	6.25128	0.0124103	0.0332028
ENSMUSG00000027618	18041	Nfs1	nitrogen fixation gene 1 (S. cerevisiae)	1.37212	4.29127	23.0436	1.5837e-06	1.20134e-05
ENSMUSG00000096146	16514	Kcnj11	potassium inwardly rectifying channel, subfamily J, member 11	1.37201	3.12718	17.6737	2.62228e-05	0.000151965
ENSMUSG00000071753	331424	Cdr1os	cerebellar degeneration related antigen 1, opposite strand	1.36952	4.827	8.84405	0.00294046	0.00983999
ENSMUSG00000022339	55960	Ebag9	estrogen receptor-binding fragment-associated gene 9	1.36891	3.40716	16.1472	5.86051e-05	0.000311847
ENSMUSG00000046523	67516	Kctd4	potassium channel tetramerisation domain containing 4	1.3677	3.13563	9.36802	0.00220804	0.00771642
ENSMUSG00000042116	246228	Vwa1	von Willebrand factor A domain containing 1	1.36737	5.14402	16.4132	5.09302e-05	0.000275982
ENSMUSG00000087385	433752	Frg2f1	FSHD region gene 2 family member 1	1.36501	2.28344	6.63499	0.00999946	0.0276854
ENSMUSG00000030310	232333	Slc6a1	solute carrier family 6 (neurotransmitter transporter, GABA), member 1	1.36034	6.20325	50.8199	1.0124e-12	2.08176e-11
ENSMUSG00000047787	396184	Flrt1	fibronectin leucine rich transmembrane protein 1	1.35922	3.00352	8.54759	0.0034598	0.011302
ENSMUSG00000011884	56356	Gltp	glycolipid transfer protein	1.35794	3.65753	16.1695	5.79185e-05	0.000308908
ENSMUSG00000040811	72205	Eml2	echinoderm microtubule associated protein like 2	1.3575	5.12572	31.4363	2.06095e-08	2.22626e-07
ENSMUSG00000028684	22275	Urod	uroporphyrinogen decarboxylase	1.3572	3.01406	15.4089	8.65812e-05	0.000439439
ENSMUSG00000050538	68127	B230217C12Rik	RIKEN cDNA B230217C12 gene	1.35707	3.41445	11.815	0.000587542	0.00240767
ENSMUSG00000052397	22350	Ezr	ezrin	1.35639	6.23106	26.9228	2.11749e-07	1.89456e-06
ENSMUSG00000036564	234593	Ndrg4	N-myc downstream regulated gene 4	1.35639	10.4389	116.068	4.59199e-27	3.83165e-25
ENSMUSG00000007908	208982	Hmgcll1	3-hydroxymethyl-3-methylglutaryl-Coenzyme A lyase-like 1	1.35599	2.40745	6.9419	0.00841997	0.0239622
ENSMUSG00000043629	67080	1700019D03Rik	RIKEN cDNA 1700019D03 gene	1.35569	2.78339	8.39439	0.00376381	0.0121503
ENSMUSG00000035413	103743	Tmem98	transmembrane protein 98	1.35546	3.27134	8.30745	0.00394828	0.012649
ENSMUSG00000025422	216439	Agap2	ArfGAP with GTPase domain, ankyrin repeat and PH domain 2	1.35399	9.82463	50.1823	1.40104e-12	2.82046e-11
ENSMUSG00000028744	212555	Pqlc2	PQ loop repeat containing 2	1.35221	3.48752	15.5063	8.22303e-05	0.000419531
ENSMUSG00000019437	68385	Tlcd1	TLC domain containing 1	1.3511	4.47004	14.2339	0.000161435	0.00076562
ENSMUSG00000062110	212986	Scfd2	Sec1 family domain containing 2	1.35034	3.54305	10.5473	0.00116358	0.00442199
ENSMUSG00000025372	108100	Baiap2	brain-specific angiogenesis inhibitor 1-associated protein 2	1.34907	7.19428	49.3799	2.10895e-12	4.1512e-11
ENSMUSG00000026880	13830	Stom	stomatin	1.34691	3.61112	16.5778	4.6694e-05	0.000255067
ENSMUSG00000026958	83768	Dpp7	dipeptidylpeptidase 7	1.34444	2.98796	12.0358	0.000521894	0.00217189
ENSMUSG00000049044	56508	Rapgef4	Rap guanine nucleotide exchange factor (GEF) 4	1.34412	3.94892	26.2189	3.04823e-07	2.64908e-06
ENSMUSG00000043964	269999	Orai3	ORAI calcium release-activated calcium modulator 3	1.34382	2.49631	7.50601	0.00614935	0.0184689
ENSMUSG00000001520	60345	Nrip2	nuclear receptor interacting protein 2	1.34281	2.60634	6.88575	0.00868856	0.024576
ENSMUSG00000041544	242748	Disp3	dispatched RND transporter family member 3	1.3412	4.35632	7.93852	0.00483935	0.0150162
ENSMUSG00000024511	80718	Rab27b	RAB27B, member RAS oncogene family	1.34111	4.30851	12.0585	0.00051556	0.00214785
ENSMUSG00000005907	71382	Pex1	peroxisomal biogenesis factor 1	1.34004	2.63085	8.33074	0.00389798	0.0125238
ENSMUSG00000026600	20652	Soat1	sterol O-acyltransferase 1	1.33685	4.53743	18.9225	1.36141e-05	8.47841e-05
ENSMUSG00000041926	215615	Rnpep	arginyl aminopeptidase (aminopeptidase B)	1.33637	2.89896	12.7705	0.00035213	0.00153358
ENSMUSG00000117763	402757	9830166K06Rik	RIKEN cDNA 9830166K06 gene	1.33547	3.02329	5.83354	0.0157234	0.0404593
ENSMUSG00000045625	239827	Pigz	phosphatidylinositol glycan anchor biosynthesis, class Z	1.33181	2.13807	5.80619	0.0159698	0.0409865
ENSMUSG00000044916	75641	1700029I15Rik	RIKEN cDNA 1700029I15 gene	1.32863	2.2132	7.44969	0.00634473	0.0189029
ENSMUSG00000032714	71709	Syde1	synapse defective 1, Rho GTPase, homolog 1 (C. elegans)	1.32856	3.88206	9.59791	0.00194799	0.00695537
ENSMUSG00000052581	243499	Lrrtm4	leucine rich repeat transmembrane neuronal 4	1.32697	4.30706	18.407	1.78398e-05	0.000107609
ENSMUSG00000021785	59007	Ngly1	N-glycanase 1	1.32687	2.63665	8.37046	0.0038137	0.0122976
ENSMUSG00000049630	227580	C1ql3	C1q-like 3	1.32664	3.61484	12.0715	0.000511993	0.00213609
ENSMUSG00000118346	67706	Tmem179b	transmembrane protein 179B	1.32657	3.8224	11.7492	0.000608689	0.00248284
ENSMUSG00000029279	114642	Brdt	bromodomain, testis-specific	1.32516	6.45926	24.0277	9.49593e-07	7.54108e-06
ENSMUSG00000028601	52430	Echdc2	enoyl Coenzyme A hydratase domain containing 2	1.32461	2.67908	7.77786	0.00528903	0.0162322
ENSMUSG00000043067	244745	Dpy19l1	dpy-19-like 1 (C. elegans)	1.32429	5.27178	57.7178	3.02553e-14	7.57369e-13
ENSMUSG00000035885	12868	Cox8a	cytochrome c oxidase subunit 8A	1.32425	10.4526	147.448	6.26254e-34	8.79429e-32
ENSMUSG00000006675	74443	P4htm	prolyl 4-hydroxylase, transmembrane (endoplasmic reticulum)	1.32414	4.7897	42.5086	7.0373e-11	1.09952e-09
ENSMUSG00000029231	18595	Pdgfra	platelet derived growth factor receptor, alpha polypeptide	1.32353	6.51492	15.9003	6.67682e-05	0.000349283
ENSMUSG00000025956	67099	Mettl21a	methyltransferase like 21A	1.3233	2.24973	6.23071	0.0125553	0.0335548
ENSMUSG00000028962	20535	Slc4a2	solute carrier family 4 (anion exchanger), member 2	1.32309	4.12576	8.86653	0.00290447	0.00975357
ENSMUSG00000058325	330662	Dock1	dedicator of cytokinesis 1	1.32297	4.32127	14.6709	0.000128005	0.00062193
ENSMUSG00000033577	17920	Myo6	myosin VI	1.32288	5.3396	24.0209	9.5298e-07	7.55756e-06
ENSMUSG00000034245	232232	Hdac11	histone deacetylase 11	1.31945	5.03654	31.9912	1.54875e-08	1.71314e-07
ENSMUSG00000024150	193813	Mcfd2	multiple coagulation factor deficiency 2	1.31758	4.4905	18.8823	1.3904e-05	8.63007e-05
ENSMUSG00000020650	12033	Bcap29	B cell receptor associated protein 29	1.31731	4.53486	16.0083	6.30638e-05	0.000332195
ENSMUSG00000001630	232533	Stk38l	serine/threonine kinase 38 like	1.31415	3.72792	16.2283	5.61497e-05	0.000300448
ENSMUSG00000034825	78593	Nrip3	nuclear receptor interacting protein 3	1.31285	7.19339	79.0382	6.09218e-19	2.42738e-17
ENSMUSG00000030255	16651	Sspn	sarcospan	1.31163	2.46028	7.76687	0.00532131	0.0163182
ENSMUSG00000030342	12527	Cd9	CD9 antigen	1.30979	5.68026	15.6263	7.71756e-05	0.0003962
ENSMUSG00000087213	69941	2810408I11Rik	RIKEN cDNA 2810408I11 gene	1.30649	1.85854	7.48156	0.0062334	0.0186629
ENSMUSG00000046314	217517	Stxbp6	syntaxin binding protein 6 (amisyn)	1.30368	4.01382	15.866	6.79908e-05	0.000354902
ENSMUSG00000042846	216028	Lrrtm3	leucine rich repeat transmembrane neuronal 3	1.30365	5.35784	31.3633	2.13988e-08	2.29643e-07
ENSMUSG00000042662	252864	Dusp15	dual specificity phosphatase-like 15	1.3006	4.83627	22.817	1.78185e-06	1.33147e-05
ENSMUSG00000033781	142688	Asb13	ankyrin repeat and SOCS box-containing 13	1.29952	4.15668	20.0582	7.51219e-06	4.93175e-05
ENSMUSG00000034687	231470	Fras1	Fraser extracellular matrix complex subunit 1	1.29827	3.37625	16.4811	4.91371e-05	0.000266893
ENSMUSG00000039043	70420	Arpin	actin-related protein 2/3 complex inhibitor	1.29804	1.90248	5.55898	0.0183861	0.0463173
ENSMUSG00000026154	68002	Sdhaf4	succinate dehydrogenase complex assembly factor 4	1.29797	5.25642	38.8182	4.65164e-10	6.41481e-09
ENSMUSG00000025060	20874	Slk	STE20-like kinase	1.2973	4.81057	26.8377	2.21283e-07	1.97525e-06
ENSMUSG00000024654	66514	Asrgl1	asparaginase like 1	1.2967	4.36701	19.1822	1.18816e-05	7.47631e-05
ENSMUSG00000026787	14417	Gad2	glutamic acid decarboxylase 2	1.29619	7.3755	59.5788	1.17495e-14	3.06099e-13
ENSMUSG00000023094	76467	Msrb2	methionine sulfoxide reductase B2	1.29556	1.7594	7.76098	0.00533871	0.0163628
ENSMUSG00000037957	69641	Wdr20	WD repeat domain 20	1.29502	2.68906	9.92919	0.00162678	0.0059336
ENSMUSG00000025576	52897	Rbfox3	RNA binding protein, fox-1 homolog (C. elegans) 3	1.29466	8.23606	35.9674	2.0065e-09	2.51687e-08
ENSMUSG00000042216	52850	Sgsm1	small G protein signaling modulator 1	1.29462	7.28532	68.9156	1.02767e-16	3.37141e-15
ENSMUSG00000028402	17475	Mpdz	multiple PDZ domain protein	1.29307	3.45869	17.8391	2.40392e-05	0.000140158
ENSMUSG00000028057	19769	Rit1	Ras-like without CAAX 1	1.28956	5.28815	38.3892	5.79515e-10	7.82312e-09
ENSMUSG00000037712	218952	Fermt2	fermitin family member 2	1.2888	5.09558	21.3387	3.84891e-06	2.70575e-05
ENSMUSG00000073755	230757	5730409E04Rik	RIKEN cDNA 5730409E04Rik gene	1.28846	4.20457	18.3491	1.83905e-05	0.000110583
ENSMUSG00000021130	108760	Galnt16	polypeptide N-acetylgalactosaminyltransferase 16	1.28424	4.55471	29.8191	4.74292e-08	4.76153e-07
ENSMUSG00000046324	226090	Ermp1	endoplasmic reticulum metallopeptidase 1	1.28418	4.72109	26.2783	2.95597e-07	2.57279e-06
ENSMUSG00000005087	12505	Cd44	CD44 antigen	1.28114	5.6262	14.3263	0.000153699	0.000733158
ENSMUSG00000021536	210044	Adcy2	adenylate cyclase 2	1.28109	5.17915	25.2749	4.97127e-07	4.16322e-06
ENSMUSG00000040455	77593	Usp45	ubiquitin specific petidase 45	1.28041	4.87443	29.742	4.93549e-08	4.93335e-07
ENSMUSG00000033510	170711	Otud7a	OTU domain containing 7A	1.27933	3.7308	11.9034	0.000560324	0.00231508
ENSMUSG00000115338	18950	Pnp	purine-nucleoside phosphorylase	1.27821	3.47776	12.9402	0.000321597	0.00141451
ENSMUSG00000038807	380711	Rap1gap2	RAP1 GTPase activating protein 2	1.27781	6.81968	42.0778	8.77122e-11	1.35028e-09
ENSMUSG00000054252	14184	Fgfr3	fibroblast growth factor receptor 3	1.27592	3.59096	9.82969	0.00171717	0.00623172
ENSMUSG00000070348	12443	Ccnd1	cyclin D1	1.27577	4.11198	18.1776	2.01233e-05	0.00011932
ENSMUSG00000002489	21844	Tiam1	T cell lymphoma invasion and metastasis 1	1.27318	5.12137	30.0809	4.14392e-08	4.21489e-07
ENSMUSG00000031119	14735	Gpc4	glypican 4	1.2729	4.0231	15.6601	7.58055e-05	0.00039021
ENSMUSG00000021003	14420	Galc	galactosylceramidase	1.27231	5.07941	40.481	1.98541e-10	2.87211e-09
ENSMUSG00000017679	76080	Ttpal	tocopherol (alpha) transfer protein-like	1.27212	3.75031	14.23	0.000161768	0.000766883
ENSMUSG00000029311	114664	Hsd17b11	hydroxysteroid (17-beta) dehydrogenase 11	1.27079	4.31968	13.2886	0.000267021	0.00120107
ENSMUSG00000022415	20972	Syngr1	synaptogyrin 1	1.27061	7.6475	79.5088	4.80076e-19	1.93954e-17
ENSMUSG00000000305	12561	Cdh4	cadherin 4	1.26981	5.32347	23.5954	1.18872e-06	9.26124e-06
ENSMUSG00000032470	17532	Mras	muscle and microspikes RAS	1.26858	6.53466	43.2853	4.7312e-11	7.52483e-10
ENSMUSG00000024767	107260	Otub1	OTU domain, ubiquitin aldehyde binding 1	1.26849	7.3076	55.268	1.05166e-13	2.46637e-12
ENSMUSG00000039579	242443	Grin3a	glutamate receptor ionotropic, NMDA3A	1.26593	5.43804	23.9989	9.63901e-07	7.63365e-06
ENSMUSG00000010066	56808	Cacna2d2	calcium channel, voltage-dependent, alpha 2/delta subunit 2	1.26592	2.92985	9.39745	0.00217287	0.00760583
ENSMUSG00000038172	69863	Ttc39b	tetratricopeptide repeat domain 39B	1.26457	3.88247	15.7355	7.28434e-05	0.000377664
ENSMUSG00000031591	11886	Asah1	N-acylsphingosine amidohydrolase 1	1.26437	2.49053	9.53061	0.00202073	0.00717063
ENSMUSG00000031024	76954	St5	suppression of tumorigenicity 5	1.26366	2.91792	9.15163	0.00248496	0.00852632
ENSMUSG00000035011	16969	Zbtb7a	zinc finger and BTB domain containing 7a	1.26272	5.04929	28.3364	1.0196e-07	9.56081e-07
ENSMUSG00000051359	52589	Ncald	neurocalcin delta	1.26208	7.93642	97.6302	5.0428e-23	3.00869e-21
ENSMUSG00000023845	240028	Lnpep	leucyl/cystinyl aminopeptidase	1.26138	4.25548	19.4017	1.05912e-05	6.74059e-05
ENSMUSG00000061702	320208	Tmem91	transmembrane protein 91	1.25845	3.08031	8.18196	0.0042309	0.0134212
ENSMUSG00000078584	230696	AU022252	expressed sequence AU022252	1.25731	5.09291	24.0027	9.62029e-07	7.62406e-06
ENSMUSG00000030560	13032	Ctsc	cathepsin C	1.25696	3.54423	13.9247	0.000190285	0.000887098
ENSMUSG00000040289	15213	Hey1	hairy/enhancer-of-split related with YRPW motif 1	1.2569	4.16638	25.7279	3.93098e-07	3.34802e-06
ENSMUSG00000037966	18081	Ninj1	ninjurin 1	1.25559	4.35856	29.8136	4.75647e-08	4.76682e-07
ENSMUSG00000028603	20280	Scp2	sterol carrier protein 2, liver	1.25556	3.62535	15.5719	7.94271e-05	0.00040649
ENSMUSG00000031626	234214	Sorbs2	sorbin and SH3 domain containing 2	1.25464	6.80368	35.2581	2.88776e-09	3.5375e-08
ENSMUSG00000037344	83704	Slc12a9	solute carrier family 12 (potassium/chloride transporters), member 9	1.25329	5.34377	33.5618	6.90363e-09	8.02172e-08
ENSMUSG00000041199	106707	Rpusd1	RNA pseudouridylate synthase domain containing 1	1.2529	5.42201	39.7049	2.95381e-10	4.1526e-09
ENSMUSG00000073802	12579	Cdkn2b	cyclin dependent kinase inhibitor 2B	1.25227	2.34183	7.33231	0.00677258	0.0199862
ENSMUSG00000036676	237500	Tmtc3	transmembrane and tetratricopeptide repeat containing 3	1.25192	3.14276	11.4126	0.000729494	0.00293096
ENSMUSG00000002332	52585	Dhrs1	dehydrogenase/reductase (SDR family) member 1	1.25161	7.71437	41.489	1.18538e-10	1.78895e-09
ENSMUSG00000004056	11652	Akt2	thymoma viral proto-oncogene 2	1.25155	3.78132	17.988	2.22306e-05	0.000130339
ENSMUSG00000006800	72043	Sulf2	sulfatase 2	1.25147	7.15336	53.3743	2.75676e-13	6.15196e-12
ENSMUSG00000039145	227541	Camk1d	calcium/calmodulin-dependent protein kinase ID	1.25115	5.49347	31.3918	2.10869e-08	2.27142e-07
ENSMUSG00000074093	75744	Svip	small VCP/p97-interacting protein	1.25031	4.38171	21.281	3.96633e-06	2.77981e-05
ENSMUSG00000024975	18569	Pdcd4	programmed cell death 4	1.24997	6.95026	48.613	3.11799e-12	6.00395e-11
ENSMUSG00000037509	226970	Arhgef4	Rho guanine nucleotide exchange factor (GEF) 4	1.24862	6.34121	46.2433	1.04441e-11	1.83609e-10
ENSMUSG00000048706	52829	Lurap1l	leucine rich adaptor protein 1-like	1.24854	2.37022	7.47618	0.00625205	0.0187042
ENSMUSG00000019785	215890	Clvs2	clavesin 2	1.24848	3.81612	19.6959	9.07943e-06	5.87358e-05
ENSMUSG00000026701	11758	Prdx6	peroxiredoxin 6	1.24763	7.77929	55.4414	9.62873e-14	2.27202e-12
ENSMUSG00000039114	68404	Nrn1	neuritin 1	1.24759	4.15588	24.0832	9.22615e-07	7.3471e-06
ENSMUSG00000026571	74106	Dcaf6	DDB1 and CUL4 associated factor 6	1.24692	5.94214	31.3749	2.12718e-08	2.28493e-07
ENSMUSG00000024019	74157	Cmtr1	cap methyltransferase 1	1.2465	2.2764	7.225	0.0071895	0.0210013
ENSMUSG00000021913	239017	Ogdhl	oxoglutarate dehydrogenase-like	1.24613	7.17158	34.1511	5.09942e-09	6.05359e-08
ENSMUSG00000038576	96935	Susd4	sushi domain containing 4	1.24497	7.1219	60.3902	7.77996e-15	2.06968e-13
ENSMUSG00000018470	16499	Kcnab3	potassium voltage-gated channel, shaker-related subfamily, beta member 3	1.24464	2.40492	6.40038	0.0114096	0.0309424
ENSMUSG00000040479	104418	Dgkz	diacylglycerol kinase zeta	1.24259	7.2569	40.8704	1.62667e-10	2.40142e-09
ENSMUSG00000021133	217684	Susd6	sushi domain containing 6	1.2415	3.66892	16.366	5.22145e-05	0.000282277
ENSMUSG00000025190	14718	Got1	glutamic-oxaloacetic transaminase 1, soluble	1.24138	10.819	62.5511	2.59616e-15	7.30924e-14
ENSMUSG00000085741	74487	5430405H02Rik	RIKEN cDNA 5430405H02 gene	1.24058	2.47091	7.44515	0.00636075	0.0189408
ENSMUSG00000038633	13244	Degs1	delta(4)-desaturase, sphingolipid 1	1.23889	5.5844	47.8369	4.63195e-12	8.70096e-11
ENSMUSG00000026831	69327	1700007K13Rik	RIKEN cDNA 1700007K13 gene	1.23672	2.43555	5.93355	0.0148553	0.0386399
ENSMUSG00000037852	12876	Cpe	carboxypeptidase E	1.23665	10.3752	75.5369	3.58637e-18	1.34518e-16
ENSMUSG00000003657	12308	Calb2	calbindin 2	1.23454	5.8849	25.1079	5.42094e-07	4.51679e-06
ENSMUSG00000002032	71687	Tmem25	transmembrane protein 25	1.23448	3.40513	12.2424	0.000467163	0.00196903
ENSMUSG00000058254	21912	Tspan7	tetraspanin 7	1.23433	8.37711	77.4144	1.38598e-18	5.41001e-17
ENSMUSG00000015474	54397	Ppt2	palmitoyl-protein thioesterase 2	1.23156	3.42214	12.7605	0.00035401	0.0015406
ENSMUSG00000058740	227632	Kcnt1	potassium channel, subfamily T, member 1	1.23156	2.30634	5.81467	0.015893	0.0408226
ENSMUSG00000061461	66278	Smim20	small integral membrane protein 20	1.23144	5.66497	23.4461	1.28465e-06	9.94801e-06
ENSMUSG00000036249	71684	Rbm43	RNA binding motif protein 43	1.22991	2.47808	7.46321	0.00629725	0.0188052
ENSMUSG00000030772	50781	Dkk3	dickkopf WNT signaling pathway inhibitor 3	1.22913	4.69339	13.7246	0.000211659	0.000976072
ENSMUSG00000073481	67247	2024-03-02	mitochondrial amidoxime reducing component 2	1.22674	5.67623	41.0117	1.51319e-10	2.24831e-09
ENSMUSG00000001768	74030	Rin2	Ras and Rab interactor 2	1.22497	3.58395	12.677	0.000370182	0.00159889
ENSMUSG00000027935	68328	Rab13	RAB13, member RAS oncogene family	1.22472	2.36144	6.18064	0.0129155	0.0342915
ENSMUSG00000031762	17750	Mt2	metallothionein 2	1.22356	5.86834	12.7596	0.000354192	0.00154081
ENSMUSG00000025931	74229	Paqr8	progestin and adipoQ receptor family member VIII	1.22344	4.91526	23.8544	1.03906e-06	8.17265e-06
ENSMUSG00000022540	66049	Rogdi	rogdi homolog	1.22313	5.45238	38.4636	5.57853e-10	7.55727e-09
ENSMUSG00000024827	104174	Gldc	glycine decarboxylase	1.21896	2.31754	6.33797	0.011818	0.0318997
ENSMUSG00000020023	319880	Tmcc3	transmembrane and coiled coil domains 3	1.21825	3.86418	11.2947	0.000777282	0.00309381
ENSMUSG00000038497	234076	Tmco3	transmembrane and coiled-coil domains 3	1.21594	2.97683	9.27587	0.00232192	0.00804119
ENSMUSG00000036636	26373	Clcn7	chloride channel, voltage-sensitive 7	1.21423	3.46311	15.8825	6.74008e-05	0.000351982
ENSMUSG00000054814	69727	Usp46	ubiquitin specific peptidase 46	1.21403	5.91495	33.4386	7.35508e-09	8.50339e-08
ENSMUSG00000074918	100043272	Inafm2	InaF motif containing 2	1.21229	4.28776	14.2585	0.000159336	0.000757197
ENSMUSG00000048142	269642	Nat8l	N-acetyltransferase 8-like	1.21116	7.37916	46.7896	7.90311e-12	1.41972e-10
ENSMUSG00000020037	71137	Rfx4	regulatory factor X, 4 (influences HLA class II expression)	1.21095	2.56277	5.40465	0.0200832	0.0497972
ENSMUSG00000041132	100637	N4bp2l1	NEDD4 binding protein 2-like 1	1.21037	4.9348	14.6102	0.000132199	0.000638268
ENSMUSG00000015143	109711	Actn1	actinin, alpha 1	1.20722	5.91126	41.3163	1.29486e-10	1.93891e-09
ENSMUSG00000027419	18549	Pcsk2	proprotein convertase subtilisin/kexin type 2	1.20702	7.15366	63.2215	1.84723e-15	5.35791e-14
ENSMUSG00000074637	20674	Sox2	SRY (sex determining region Y)-box 2	1.20427	7.70437	30.12	4.06111e-08	4.13838e-07
ENSMUSG00000028273	56376	Pdlim5	PDZ and LIM domain 5	1.20229	4.72818	21.8904	2.88682e-06	2.07891e-05
ENSMUSG00000024403	66237	Atp6v1g2	ATPase, H+ transporting, lysosomal V1 subunit G2	1.20149	9.99856	26.8132	2.24097e-07	1.99727e-06
ENSMUSG00000045608	223843	Dbx2	developing brain homeobox 2	1.2009	2.88021	5.5649	0.0183241	0.0461913
ENSMUSG00000030541	269951	Idh2	isocitrate dehydrogenase 2 (NADP+), mitochondrial	1.20076	4.37963	5.84591	0.0156133	0.0402298
ENSMUSG00000025059	14933	Gk	glycerol kinase	1.19988	4.37592	18.8126	1.44214e-05	8.90894e-05
ENSMUSG00000102101	66391	Zbtb11os1	zinc finger and BTB domain containing 11, opposite strand 1	1.19953	2.6493	7.71278	0.00548313	0.0167298
ENSMUSG00000046516	12856	Cox17	cytochrome c oxidase assembly protein 17, copper chaperone	1.19885	5.43426	35.3929	2.69469e-09	3.3151e-08
ENSMUSG00000002055	54141	Spag5	sperm associated antigen 5	1.19876	4.56248	11.7892	0.000595766	0.0024379
ENSMUSG00000034981	231440	Parm1	prostate androgen-regulated mucin-like protein 1	1.1971	4.33476	21.4253	3.67889e-06	2.59548e-05
ENSMUSG00000038132	666794	Rbm24	RNA binding motif protein 24	1.1966	3.41707	14.0071	0.000182125	0.000852506
ENSMUSG00000037579	16512	Kcnh3	potassium voltage-gated channel, subfamily H (eag-related), member 3	1.19579	4.85261	12.765	0.000353166	0.00153751
ENSMUSG00000022244	17117	Amacr	alpha-methylacyl-CoA racemase	1.19362	2.88943	8.28583	0.00399557	0.0127838
ENSMUSG00000021190	19141	Lgmn	legumain	1.19313	3.54013	11.263	0.000790682	0.0031428
ENSMUSG00000021094	66375	Dhrs7	dehydrogenase/reductase (SDR family) member 7	1.19276	3.99305	12.7016	0.000365333	0.00158032
ENSMUSG00000039652	208922	Cpeb3	cytoplasmic polyadenylation element binding protein 3	1.18921	3.35711	7.6922	0.00554601	0.0168863
ENSMUSG00000029544	29867	Cabp1	calcium binding protein 1	1.18897	5.1943	24.6651	6.82079e-07	5.56636e-06
ENSMUSG00000075227	29805	Znhit2	zinc finger, HIT domain containing 2	1.18825	3.60077	19.234	1.15635e-05	7.30813e-05
ENSMUSG00000022678	67203	Nde1	nudE neurodevelopment protein 1	1.18807	4.29512	10.4465	0.00122882	0.00464082
ENSMUSG00000003436	13389	Dll3	delta like canonical Notch ligand 3	1.18795	4.03432	13.5811	0.000228473	0.00104482
ENSMUSG00000026259	53972	Ngef	neuronal guanine nucleotide exchange factor	1.1864	6.56193	50.3811	1.26605e-12	2.56664e-11
ENSMUSG00000033906	108672	Zdhhc15	zinc finger, DHHC domain containing 15	1.18528	2.99063	8.09176	0.00444671	0.0140169
ENSMUSG00000063856	14775	Gpx1	glutathione peroxidase 1	1.18393	5.84262	36.9102	1.23696e-09	1.59861e-08
ENSMUSG00000063434	66673	Sorcs3	sortilin-related VPS10 domain containing receptor 3	1.18193	4.9807	17.6131	2.70711e-05	0.000156128
ENSMUSG00000098065	382450	Gm5177	glyceraldehyde-3-phosphate dehydrogenase pseudogene	1.18084	2.02019	6.92173	0.00851545	0.0241694
ENSMUSG00000036644	76795	Tbc1d9b	TBC1 domain family, member 9B	1.18081	7.10144	63.5355	1.57499e-15	4.63837e-14
ENSMUSG00000042045	66402	Sln	sarcolipin	1.17997	3.99055	6.37033	0.0116044	0.0313968
ENSMUSG00000039458	268783	Mtmr12	myotubularin related protein 12	1.17958	3.17587	8.63847	0.00329138	0.0108348
ENSMUSG00000027983	71519	Cyp2u1	cytochrome P450, family 2, subfamily u, polypeptide 1	1.17587	3.91509	11.389	0.000738819	0.00296222
ENSMUSG00000040451	208449	Sgms1	sphingomyelin synthase 1	1.17579	4.04053	12.8617	0.000335367	0.00146667
ENSMUSG00000037235	17122	Mxd4	Max dimerization protein 4	1.17457	4.2775	13.4821	0.000240854	0.00109434
ENSMUSG00000031925	270118	Maml2	mastermind like transcriptional coactivator 2	1.17205	3.46124	9.17741	0.0024502	0.00842202
ENSMUSG00000035891	223753	Cerk	ceramide kinase	1.17205	3.69912	19.3818	1.07019e-05	6.80093e-05
ENSMUSG00000046230	271564	Vps13a	vacuolar protein sorting 13A	1.17166	3.77022	12.6364	0.000378303	0.00162969
ENSMUSG00000025733	214952	Rhot2	ras homolog family member T2	1.16725	6.00974	29.7593	4.89158e-08	4.89371e-07
ENSMUSG00000030990	233575	Pgap2	post-GPI attachment to proteins 2	1.16689	3.56419	13.0082	0.000310135	0.00137038
ENSMUSG00000021259	13116	Cyp46a1	cytochrome P450, family 46, subfamily a, polypeptide 1	1.16659	8.14135	60.103	9.00198e-15	2.3738e-13
ENSMUSG00000022108	16432	Itm2b	integral membrane protein 2B	1.16612	9.04458	87.2036	9.79043e-21	4.56424e-19
ENSMUSG00000061517	223227	Sox21	SRY (sex determining region Y)-box 21	1.16409	2.67147	5.94776	0.014736	0.0383817
ENSMUSG00000026204	19275	Ptprn	protein tyrosine phosphatase, receptor type, N	1.16391	9.45344	63.2048	1.86297e-15	5.38997e-14
ENSMUSG00000061451	381199	Tmem151a	transmembrane protein 151A	1.16386	9.00108	69.9936	5.94971e-17	1.9916e-15
ENSMUSG00000047557	17035	Lxn	latexin	1.16298	5.61025	14.8704	0.000115156	0.000564502
ENSMUSG00000027663	22401	Zmat3	zinc finger matrin type 3	1.16267	5.3916	43.7814	3.67185e-11	5.9384e-10
ENSMUSG00000047409	69274	Ctdspl	CTD (carboxy-terminal domain, RNA polymerase II, polypeptide A) small phosphatase-like	1.16254	3.45196	11.1543	0.000838362	0.00331402
ENSMUSG00000030760	66190	Acer3	alkaline ceramidase 3	1.16226	3.87817	15.1139	0.000101217	0.00050455
ENSMUSG00000031176	67117	Dynlt3	dynein light chain Tctex-type 3	1.16208	7.47345	60.1016	9.00869e-15	2.3738e-13
ENSMUSG00000025189	83674	Cnnm1	cyclin M1	1.15971	4.79545	16.2221	5.63345e-05	0.000301297
ENSMUSG00000036452	71302	Arhgap26	Rho GTPase activating protein 26	1.15942	4.98738	23.4889	1.25636e-06	9.74868e-06
ENSMUSG00000056596	69539	Trnp1	TMF1-regulated nuclear protein 1	1.15924	6.68987	54.2867	1.73269e-13	3.94307e-12
ENSMUSG00000039713	269608	Plekhg5	pleckstrin homology domain containing, family G (with RhoGef domain) member 5	1.15697	4.66413	27.384	1.66803e-07	1.51837e-06
ENSMUSG00000006390	54325	Elovl1	elongation of very long chain fatty acids (FEN1/Elo2, SUR4/Elo3, yeast)-like 1	1.15575	3.27471	12.0615	0.000514741	0.00214546
ENSMUSG00000066440	211978	Zfyve26	zinc finger, FYVE domain containing 26	1.15478	3.16917	7.29943	0.00689765	0.0202722
ENSMUSG00000024194	67675	Cuta	cutA divalent cation tolerance homolog	1.15416	6.50628	52.128	5.19985e-13	1.12761e-11
ENSMUSG00000034201	78926	Gas2l1	growth arrest-specific 2 like 1	1.15415	4.27933	14.6504	0.000129405	0.000627409
ENSMUSG00000050541	11548	Adra1b	adrenergic receptor, alpha 1b	1.15358	3.70017	16.162	5.81504e-05	0.000309857
ENSMUSG00000051185	67698	Fam174a	family with sequence similarity 174, member A	1.15346	6.20891	27.5616	1.52174e-07	1.39402e-06
ENSMUSG00000019820	22288	Utrn	utrophin	1.15089	5.09383	17.1703	3.41738e-05	0.000192709
ENSMUSG00000007783	78070	Cpt1c	carnitine palmitoyltransferase 1c	1.15074	5.49025	30.4311	3.45934e-08	3.58868e-07
ENSMUSG00000037474	76843	Dtl	denticleless E3 ubiquitin protein ligase	1.14936	4.2229	7.31706	0.0068303	0.0201102
ENSMUSG00000083282	56464	Ctsf	cathepsin F	1.14795	4.38983	24.4623	7.57792e-07	6.15806e-06
ENSMUSG00000002250	19015	Ppard	peroxisome proliferator activator receptor delta	1.14714	4.27291	18.7105	1.52139e-05	9.33838e-05
ENSMUSG00000058589	77531	Anks1b	ankyrin repeat and sterile alpha motif domain containing 1B	1.14688	6.61701	53.8489	2.16517e-13	4.86953e-12
ENSMUSG00000022508	12053	Bcl6	B cell leukemia/lymphoma 6	1.14671	3.16742	6.87959	0.00871856	0.0246548
ENSMUSG00000021719	52882	Rgs7bp	regulator of G-protein signalling 7 binding protein	1.14641	7.47747	8.6447	0.00328014	0.010804
ENSMUSG00000040105	74411	Plpp6	phospholipid phosphatase 6	1.14451	5.23868	26.5362	2.5864e-07	2.28217e-06
ENSMUSG00000028636	106564	Ppcs	phosphopantothenoylcysteine synthetase	1.14392	2.80527	8.44848	0.00365348	0.0118473
ENSMUSG00000026335	18484	Pam	peptidylglycine alpha-amidating monooxygenase	1.14383	7.80164	43.1665	5.0274e-11	7.96294e-10
ENSMUSG00000025586	12877	Cpeb1	cytoplasmic polyadenylation element binding protein 1	1.14322	3.91525	12.1393	0.000493703	0.00206802
ENSMUSG00000022139	105559	Mbnl2	muscleblind like splicing factor 2	1.14304	8.37631	36.073	1.90061e-09	2.39973e-08
ENSMUSG00000032875	207212	Arhgef17	Rho guanine nucleotide exchange factor (GEF) 17	1.14201	4.41803	25.8789	3.63515e-07	3.11218e-06
ENSMUSG00000018906	18452	P4ha2	procollagen-proline, 2-oxoglutarate 4-dioxygenase (proline 4-hydroxylase), alpha II polypeptide	1.13725	3.12995	6.56178	0.0104192	0.028689
ENSMUSG00000031169	53627	Porcn	porcupine O-acyltransferase	1.13583	5.23401	26.6011	2.50096e-07	2.21357e-06
ENSMUSG00000038074	231997	Fkbp14	FK506 binding protein 14	1.1358	5.53683	24.4058	7.8035e-07	6.32352e-06
ENSMUSG00000021057	238276	Akap5	A kinase (PRKA) anchor protein 5	1.13558	4.7689	23.7283	1.10938e-06	8.68666e-06
ENSMUSG00000066057	100038746	Gm1976	predicted gene 1976	1.13508	4.81521	21.188	4.1636e-06	2.90234e-05
ENSMUSG00000041078	14803	Grid1	glutamate receptor, ionotropic, delta 1	1.13455	4.26685	15.683	7.48937e-05	0.000386035
ENSMUSG00000026605	108000	Cenpf	centromere protein F	1.13387	4.22721	6.96159	0.00832782	0.0237246
ENSMUSG00000027712	11747	Anxa5	annexin A5	1.13337	4.54536	17.4106	3.0115e-05	0.000172011
ENSMUSG00000021047	664883	Nova1	NOVA alternative splicing regulator 1	1.13257	5.17933	19.9224	8.065e-06	5.25572e-05
ENSMUSG00000045589	230235	Frrs1l	ferric-chelate reductase 1 like	1.13096	6.0205	20.164	7.10771e-06	4.70219e-05
ENSMUSG00000039194	19771	Rlbp1	retinaldehyde binding protein 1	1.12976	4.97294	9.50623	0.00204776	0.00724644
ENSMUSG00000027574	58237	Nkain4	Na+/K+ transporting ATPase interacting 4	1.12842	3.16935	6.9372	0.0084421	0.0240027
ENSMUSG00000079037	19122	Prnp	prion protein	1.12811	7.74067	75.5658	3.53432e-18	1.32999e-16
ENSMUSG00000020163	66594	Uqcr11	ubiquinol-cytochrome c reductase, complex III subunit XI	1.12736	5.29361	35.949	2.02549e-09	2.53792e-08
ENSMUSG00000014980	66637	Tsen15	tRNA splicing endonuclease subunit 15	1.12388	3.62264	9.92056	0.00163443	0.00595395
ENSMUSG00000027351	114715	Spred1	sprouty protein with EVH-1 domain 1, related sequence	1.12381	6.16274	40.7558	1.72489e-10	2.53344e-09
ENSMUSG00000028470	68917	Hint2	histidine triad nucleotide binding protein 2	1.1237	4.09902	12.0517	0.000517447	0.00215494
ENSMUSG00000032577	102626	Mapkapk3	mitogen-activated protein kinase-activated protein kinase 3	1.1235	2.55789	5.54766	0.0185054	0.0465059
ENSMUSG00000064351	17708	COX1	cytochrome c oxidase subunit I	1.12261	9.50466	86.2819	1.56027e-20	7.21547e-19
ENSMUSG00000036298	239606	Slc2a13	solute carrier family 2 (facilitated glucose transporter), member 13	1.12231	7.34156	40.696	1.77854e-10	2.6089e-09
ENSMUSG00000020319	216560	Wdpcp	WD repeat containing planar cell polarity effector	1.12174	2.54016	6.59165	0.0102458	0.0282723
ENSMUSG00000026207	11790	Speg	SPEG complex locus	1.12028	6.68216	28.616	8.825e-08	8.35003e-07
ENSMUSG00000031482	18408	Slc25a15	solute carrier family 25 (mitochondrial carrier ornithine transporter), member 15	1.12024	3.20186	9.38892	0.00218301	0.0076382
ENSMUSG00000021209	74521	Ppp4r4	protein phosphatase 4, regulatory subunit 4	1.11936	3.88464	11.2829	0.00078226	0.00311148
ENSMUSG00000007041	114584	Clic1	chloride intracellular channel 1	1.11884	3.77433	7.87144	0.00502218	0.0154958
ENSMUSG00000045211	213484	Nudt18	nudix (nucleoside diphosphate linked moiety X)-type motif 18	1.1168	5.92893	38.3151	6.01942e-10	8.10685e-09
ENSMUSG00000110185	109169	Igip	IgA inducing protein	1.11636	4.63798	18.7711	1.47385e-05	9.09022e-05
ENSMUSG00000044968	242864	Napepld	N-acyl phosphatidylethanolamine phospholipase D	1.11624	3.39127	9.19181	0.00243101	0.00837112
ENSMUSG00000038544	66209	Inip	INTS3 and NABP interacting protein	1.11605	4.1456	9.15703	0.00247765	0.0085063
ENSMUSG00000048988	243312	Elfn1	leucine rich repeat and fibronectin type III, extracellular 1	1.11603	3.0015	7.11736	0.00763411	0.0220871
ENSMUSG00000027274	59030	Mkks	McKusick-Kaufman syndrome	1.11306	5.24356	20.7014	5.36765e-06	3.65515e-05
ENSMUSG00000002365	66616	Snx9	sorting nexin 9	1.11254	2.8339	6.85826	0.00882325	0.0249055
ENSMUSG00000021493	67399	Pdlim7	PDZ and LIM domain 7	1.11237	6.30757	32.8051	1.0188e-08	1.15581e-07
ENSMUSG00000020232	15353	Hmg20b	high mobility group 20B	1.11209	2.78776	8.20672	0.00417356	0.0132502
ENSMUSG00000035275	242570	Raver2	ribonucleoprotein, PTB-binding 2	1.11176	4.39152	11.3851	0.000740374	0.00296639
ENSMUSG00000070565	226525	Rasal2	RAS protein activator like 2	1.11153	4.48636	23.0743	1.55863e-06	1.18466e-05
ENSMUSG00000015829	21960	Tnr	tenascin R	1.10604	3.87654	12.6745	0.000370679	0.00159984
ENSMUSG00000049097	545554	Ankrd34a	ankyrin repeat domain 34A	1.10509	7.37363	17.1919	3.37865e-05	0.000190899
ENSMUSG00000046442	320472	Ppm1e	protein phosphatase 1E (PP2C domain containing)	1.10353	6.22594	45.3057	1.68556e-11	2.87119e-10
ENSMUSG00000030722	18020	Nfatc2ip	nuclear factor of activated T cells, cytoplasmic, calcineurin dependent 2 interacting protein	1.10251	2.13143	5.55529	0.0184249	0.0463686
ENSMUSG00000017670	140579	Elmo2	engulfment and cell motility 2	1.1012	6.12018	40.6574	1.81398e-10	2.65075e-09
ENSMUSG00000025277	66082	Abhd6	abhydrolase domain containing 6	1.10085	5.58953	34.1196	5.18257e-09	6.13963e-08
ENSMUSG00000044348	67062	Slc25a53	solute carrier family 25, member 53	1.10064	4.81083	13.3981	0.000251877	0.00114008
ENSMUSG00000054676	72244	1600014C10Rik	RIKEN cDNA 1600014C10 gene	1.0981	3.59363	13.7781	0.000205722	0.000951741
ENSMUSG00000047786	66643	Lix1	limb and CNS expressed 1	1.09762	5.24976	29.8251	4.7284e-08	4.75109e-07
ENSMUSG00000032010	53376	Usp2	ubiquitin specific peptidase 2	1.09479	6.76283	29.4816	5.645e-08	5.54153e-07
ENSMUSG00000056429	22134	Tgoln1	trans-golgi network protein	1.09343	6.62705	28.2513	1.06542e-07	9.96616e-07
ENSMUSG00000022489	18574	Pde1b	phosphodiesterase 1B, Ca2+-calmodulin dependent	1.09326	6.75323	52.0155	5.50636e-13	1.18074e-11
ENSMUSG00000060149	213811	BC002059	cDNA sequence BC002059	1.09265	3.97166	9.89322	0.00165889	0.00602972
ENSMUSG00000048834	211739	Vstm2a	V-set and transmembrane domain containing 2A	1.09209	5.59945	35.7827	2.20597e-09	2.74022e-08
ENSMUSG00000024245	68027	Tmem178	transmembrane protein 178	1.09161	6.98078	36.874	1.26015e-09	1.62493e-08
ENSMUSG00000015575	11974	Atp6v0e	ATPase, H+ transporting, lysosomal V0 subunit E	1.09087	5.06516	25.9948	3.42345e-07	2.94627e-06
ENSMUSG00000024158	14651	Hagh	hydroxyacyl glutathione hydrolase	1.08974	5.86077	30.1978	3.90151e-08	4.00052e-07
ENSMUSG00000041261	12319	Car8	carbonic anhydrase 8	1.08776	4.15647	8.74178	0.00311001	0.0103323
ENSMUSG00000033350	54371	Chst2	carbohydrate sulfotransferase 2	1.08753	7.04639	30.1431	4.01315e-08	4.09676e-07
ENSMUSG00000026904	94229	Slc4a10	solute carrier family 4, sodium bicarbonate cotransporter-like, member 10	1.08456	4.88477	22.9174	1.69113e-06	1.27527e-05
ENSMUSG00000021532	69577	Fastkd3	FAST kinase domains 3	1.08454	2.88458	7.15728	0.00746601	0.0216716
ENSMUSG00000025889	20617	Snca	synuclein, alpha	1.083	6.86462	55.7414	8.26585e-14	1.97063e-12
ENSMUSG00000036580	229285	Spg20	spastic paraplegia 20, spartin (Troyer syndrome) homolog (human)	1.08289	2.19308	5.53866	0.0186009	0.0467151
ENSMUSG00000036800	70363	Fam135b	family with sequence similarity 135, member B	1.08244	4.66884	16.2381	5.58604e-05	0.000299456
ENSMUSG00000036086	226409	Zranb3	zinc finger, RAN-binding domain containing 3	1.0818	2.65209	9.39792	0.00217232	0.00760583
ENSMUSG00000026986	140483	Hnmt	histamine N-methyltransferase	1.08132	3.12603	8.76083	0.00307768	0.0102397
ENSMUSG00000042675	66090	Ypel3	yippee like 3	1.08029	8.25362	51.3914	7.56696e-13	1.59003e-11
ENSMUSG00000024065	57440	Ehd3	EH-domain containing 3	1.07996	6.96371	38.952	4.3436e-10	6.01883e-09
ENSMUSG00000029177	12615	Cenpa	centromere protein A	1.0798	3.65354	6.57677	0.0103318	0.0284824
ENSMUSG00000087694	320846	A530058N18Rik	RIKEN cDNA A530058N18 gene	1.07974	2.84593	9.40873	0.00215955	0.00757453
ENSMUSG00000028833	26562	Ncdn	neurochondrin	1.0784	10.8932	90.4704	1.87762e-21	9.27929e-20
ENSMUSG00000015243	11303	Abca1	ATP-binding cassette, sub-family A (ABC1), member 1	1.07728	6.456	18.5596	1.6467e-05	0.000100009
ENSMUSG00000057572	67106	Zbtb8os	zinc finger and BTB domain containing 8 opposite strand	1.07666	3.7326	12.7475	0.000356483	0.00154961
ENSMUSG00000090071	12570	Cdk5r2	cyclin-dependent kinase 5, regulatory subunit 2 (p39)	1.07574	5.23431	28.5286	9.2326e-08	8.69995e-07
ENSMUSG00000078878	668030	Gm14432	predicted gene 14432	1.07532	2.74712	5.4766	0.0192727	0.0480982
ENSMUSG00000021991	12294	Cacna2d3	calcium channel, voltage-dependent, alpha2/delta subunit 3	1.07336	3.9435	18.938	1.35035e-05	8.4187e-05
ENSMUSG00000029001	230903	Fbxo44	F-box protein 44	1.07293	4.72762	19.6414	9.34252e-06	6.03022e-05
ENSMUSG00000045007	103768	Tubg2	tubulin, gamma 2	1.07153	4.3849	16.9146	3.91006e-05	0.000217194
ENSMUSG00000063229	16828	Ldha	lactate dehydrogenase A	1.07118	10.0976	67.3179	2.31073e-16	7.37064e-15
ENSMUSG00000020205	21664	Phlda1	pleckstrin homology like domain, family A, member 1	1.06992	5.47962	26.7966	2.2603e-07	2.01294e-06
ENSMUSG00000026235	13838	Epha4	Eph receptor A4	1.06907	5.80693	16.0154	6.28296e-05	0.000331114
ENSMUSG00000032046	76192	Abhd12	abhydrolase domain containing 12	1.06761	7.19601	63.0444	2.02095e-15	5.81782e-14
ENSMUSG00000031523	50768	Dlc1	deleted in liver cancer 1	1.0666	3.40094	6.46973	0.0109727	0.030012
ENSMUSG00000058624	14544	Gda	guanine deaminase	1.06442	7.20089	56.0978	6.89531e-14	1.67864e-12
ENSMUSG00000024661	14319	Fth1	ferritin heavy polypeptide 1	1.0624	10.5431	98.4936	3.26083e-23	1.98669e-21
ENSMUSG00000037386	116838	Rims2	regulating synaptic membrane exocytosis 2	1.06197	5.47801	27.889	1.28478e-07	1.18925e-06
ENSMUSG00000028080	80877	Lrba	LPS-responsive beige-like anchor	1.0616	3.61526	6.87897	0.00872156	0.0246572
ENSMUSG00000056091	20454	St3gal5	ST3 beta-galactoside alpha-2,3-sialyltransferase 5	1.06145	6.88201	59.3259	1.33604e-14	3.44943e-13
ENSMUSG00000074733	414758	Zfp950	zinc finger protein 950	1.06125	3.79495	9.51802	0.00203463	0.00720665
ENSMUSG00000031144	20977	Syp	synaptophysin	1.06085	8.69885	54.8133	1.32542e-13	3.08329e-12
ENSMUSG00000040557	79565	Mettl27	methyltransferase like 27	1.05987	3.37199	7.23932	0.00713242	0.0208557
ENSMUSG00000030516	21872	Tjp1	tight junction protein 1	1.05833	3.04063	6.54191	0.0105362	0.0289834
ENSMUSG00000050272	13508	Dscam	DS cell adhesion molecule	1.05673	4.79195	13.225	0.000276245	0.00123629
ENSMUSG00000039546	230959	Ajap1	adherens junction associated protein 1	1.05533	4.61234	16.9158	3.90741e-05	0.000217152
ENSMUSG00000024900	12894	Cpt1a	carnitine palmitoyltransferase 1a, liver	1.05375	3.87971	7.35149	0.00670071	0.0198047
ENSMUSG00000045071	230259	E130308A19Rik	RIKEN cDNA E130308A19 gene	1.05309	3.15714	6.73391	0.00945972	0.0264454
ENSMUSG00000048022	319832	Tmem229a	transmembrane protein 229A	1.05285	3.73461	5.60252	0.0179346	0.0453486
ENSMUSG00000075033	385658	Nxpe3	neurexophilin and PC-esterase domain family, member 3	1.05277	3.02033	7.38571	0.0065744	0.0194963
ENSMUSG00000020173	12808	Cobl	cordon-bleu WH2 repeat	1.05258	4.1808	5.45447	0.0195184	0.0486059
ENSMUSG00000004031	240843	Brinp2	bone morphogenic protein/retinoic acid inducible neural-specific 2	1.05239	4.71086	12.4059	0.000427969	0.00182318
ENSMUSG00000062760	72301	Shisal1	shisa like 1	1.05238	5.33817	25.3595	4.758e-07	4.005e-06
ENSMUSG00000026860	227700	Sh3glb2	SH3-domain GRB2-like endophilin B2	1.0517	6.07018	27.6928	1.42193e-07	1.30988e-06
ENSMUSG00000041120	17965	Nbl1	NBL1, DAN family BMP antagonist	1.05159	6.20915	35.0219	3.2601e-09	3.94328e-08
ENSMUSG00000028161	19055	Ppp3ca	protein phosphatase 3, catalytic subunit, alpha isoform	1.05019	9.00336	51.2662	8.06504e-13	1.68546e-11
ENSMUSG00000059839	408067	Zfp874b	zinc finger protein 874b	1.04833	3.29974	7.51994	0.00610197	0.0183458
ENSMUSG00000019055	18822	Plod1	procollagen-lysine, 2-oxoglutarate 5-dioxygenase 1	1.0473	4.13598	10.6891	0.00107766	0.00414331
ENSMUSG00000020003	18634	Pex7	peroxisomal biogenesis factor 7	1.04716	4.42891	15.3275	9.03928e-05	0.000456123
ENSMUSG00000029233	57357	Srd5a3	steroid 5 alpha-reductase 3	1.0441	3.8772	11.1387	0.000845469	0.00333868
ENSMUSG00000055805	57778	Fmnl1	formin-like 1	1.04352	6.12399	18.5904	1.62036e-05	9.87745e-05
ENSMUSG00000020684	276952	Rasl10b	RAS-like, family 10, member B	1.0431	8.24664	43.3644	4.54386e-11	7.23687e-10
ENSMUSG00000019929	13179	Dcn	decorin	1.04278	3.34344	9.70077	0.00184191	0.00661972
ENSMUSG00000027340	54338	Slc23a2	solute carrier family 23 (nucleobase transporters), member 2	1.04273	4.03066	15.4122	8.64306e-05	0.000439016
ENSMUSG00000013076	75723	Amotl1	angiomotin-like 1	1.04065	4.422	10.8633	0.000980863	0.0038106
ENSMUSG00000097055	100043407	Gm4419	predicted gene 4419	1.04017	3.67722	9.6859	0.00185687	0.00666366
ENSMUSG00000024222	14229	Fkbp5	FK506 binding protein 5	1.03868	2.62544	5.63961	0.0175591	0.0445253
ENSMUSG00000102252	20646	Snrpn	small nuclear ribonucleoprotein N	1.03806	9.27803	37.4677	9.294e-10	1.2273e-08
ENSMUSG00000028923	66147	Necap2	NECAP endocytosis associated 2	1.03805	2.80344	8.35138	0.00385394	0.0124065
ENSMUSG00000028782	230775	Adgrb2	adhesion G protein-coupled receptor B2	1.03746	3.37516	12.3576	0.000439193	0.00186548
ENSMUSG00000002428	20585	Hltf	helicase-like transcription factor	1.03712	2.94242	6.27032	0.0122777	0.0329244
ENSMUSG00000054863	106014	Tafa5	TAFA chemokine like family member 5	1.03708	7.30487	46.7799	7.94255e-12	1.42459e-10
ENSMUSG00000032294	18746	Pkm	pyruvate kinase, muscle	1.036	9.89729	46.7256	8.16555e-12	1.46231e-10
ENSMUSG00000053226	23863	Dand5	DAN domain family member 5, BMP antagonist	1.03598	2.27668	5.89373	0.0151949	0.0393101
ENSMUSG00000003279	224997	Dlgap1	DLG associated protein 1	1.03509	9.22059	26.4612	2.68881e-07	2.35988e-06
ENSMUSG00000022742	12892	Cpox	coproporphyrinogen oxidase	1.03506	3.43947	8.65118	0.00326849	0.0107687
ENSMUSG00000011751	80297	Sptbn4	spectrin beta, non-erythrocytic 4	1.03448	4.15973	13.7206	0.000212116	0.000977789
ENSMUSG00000027834	20713	Serpini1	serine (or cysteine) peptidase inhibitor, clade I, member 1	1.03344	6.41365	30.5733	3.21484e-08	3.34709e-07
ENSMUSG00000034275	235086	Igsf9b	immunoglobulin superfamily, member 9B	1.03326	5.55103	16.229	5.61284e-05	0.000300448
ENSMUSG00000039168	223453	Dap	death-associated protein	1.03251	2.87456	6.00855	0.0142368	0.0372413
ENSMUSG00000048481	232934	Mypop	Myb-related transcription factor, partner of profilin	1.03198	2.8621	7.49584	0.00618417	0.0185589
ENSMUSG00000025417	117150	Pip4k2c	phosphatidylinositol-5-phosphate 4-kinase, type II, gamma	1.0313	4.67411	21.0729	4.42139e-06	3.06701e-05
ENSMUSG00000029153	433904	Ociad2	OCIA domain containing 2	1.03119	7.90264	38.6763	5.00243e-10	6.825e-09
ENSMUSG00000023048	66151	Prr13	proline rich 13	1.03092	5.6719	17.3145	3.16765e-05	0.000180215
ENSMUSG00000032120	71764	C2cd2l	C2 calcium-dependent domain containing 2-like	1.02932	5.87448	47.7839	4.75878e-12	8.92464e-11
ENSMUSG00000039278	30052	Pcsk1n	proprotein convertase subtilisin/kexin type 1 inhibitor	1.02873	8.30153	60.385	7.80062e-15	2.06968e-13
ENSMUSG00000041889	77552	Shisa4	shisa family member 4	1.02834	6.14748	28.7209	8.35955e-08	7.94226e-07
ENSMUSG00000047495	244310	Dlgap2	DLG associated protein 2	1.02807	3.94075	8.07534	0.00448718	0.0141165
ENSMUSG00000027997	12368	Casp6	caspase 6	1.02688	2.83013	6.50849	0.010736	0.0294627
ENSMUSG00000035805	170790	Mlc1	megalencephalic leukoencephalopathy with subcortical cysts 1 homolog (human)	1.02653	5.1857	11.8937	0.00056324	0.00232153
ENSMUSG00000074064	56690	Mlycd	malonyl-CoA decarboxylase	1.02636	2.93638	7.90189	0.00493832	0.0152739
ENSMUSG00000027207	69976	Galk2	galactokinase 2	1.02523	2.75114	7.14379	0.00752239	0.0218132
ENSMUSG00000025545	69634	Clybl	citrate lyase beta like	1.02328	4.00244	9.7734	0.00177055	0.00639518
ENSMUSG00000028708	17346	Mknk1	MAP kinase-interacting serine/threonine kinase 1	1.01981	4.58685	11.8253	0.000584319	0.00239787
ENSMUSG00000031129	331004	Slc9a9	solute carrier family 9 (sodium/hydrogen exchanger), member 9	1.01943	3.57604	7.29192	0.00692655	0.0203312
ENSMUSG00000037428	381677	Vgf	VGF nerve growth factor inducible	1.01912	11.1615	34.9768	3.33657e-09	4.0231e-08
ENSMUSG00000063626	210801	Unc5d	unc-5 netrin receptor D	1.01846	4.48865	10.0338	0.00153692	0.00564969
ENSMUSG00000052040	50794	Klf13	Kruppel-like factor 13	1.01806	6.6967	23.6021	1.18459e-06	9.23529e-06
ENSMUSG00000105867	115490131	Tmem271	transmembrane protein 271	1.01778	3.94952	16.4025	5.12169e-05	0.000277405
ENSMUSG00000086191	432396	Zfp652os	zinc finger protein 652, opposite strand	1.01733	4.07243	7.00502	0.00812815	0.0232911
ENSMUSG00000022899	57738	Slc15a2	solute carrier family 15 (H+/peptide transporter), member 2	1.01698	4.16599	8.86186	0.0029119	0.00976998
ENSMUSG00000025876	107448	Unc5a	unc-5 netrin receptor A	1.01619	2.50475	6.29932	0.0120785	0.0324809
ENSMUSG00000056698	232089	Elmod3	ELMO/CED-12 domain containing 3	1.01413	4.8896	9.18102	0.00244538	0.00841055
ENSMUSG00000087679	109299	Tmem250-ps	transmembrane protein 250, pseudogene	1.01389	4.76861	17.0796	3.58462e-05	0.000200861
ENSMUSG00000038704	68352	Aspdh	aspartate dehydrogenase domain containing	1.01275	3.37106	5.85795	0.0155068	0.0400002
ENSMUSG00000070003	76900	Ssbp4	single stranded DNA binding protein 4	1.01237	4.17234	12.9115	0.000326576	0.00143258
ENSMUSG00000035199	65106	Arl6ip5	ADP-ribosylation factor-like 6 interacting protein 5	1.0123	4.19119	16.2854	5.44823e-05	0.000292614
ENSMUSG00000041992	217944	Rapgef5	Rap guanine nucleotide exchange factor (GEF) 5	1.01175	5.2474	31.0293	2.54158e-08	2.69239e-07
ENSMUSG00000027953	19729	Slc50a1	solute carrier family 50 (sugar transporter), member 1	1.01124	4.4667	6.56405	0.0104059	0.0286592
ENSMUSG00000002733	83435	Plekha3	pleckstrin homology domain-containing, family A (phosphoinositide binding specific) member 3	1.01122	4.28697	19.2256	1.16148e-05	7.33246e-05
ENSMUSG00000024486	15200	Hbegf	heparin-binding EGF-like growth factor	1.01104	4.16378	12.2153	0.000473998	0.00199648
ENSMUSG00000030987	20866	Stim1	stromal interaction molecule 1	1.00993	6.01129	18.9144	1.36714e-05	8.50492e-05
ENSMUSG00000027168	18508	Pax6	paired box 6	1.00931	3.19625	8.63029	0.00330618	0.010868
ENSMUSG00000024892	18563	Pcx	pyruvate carboxylase	1.00871	4.86038	21.8674	2.92158e-06	2.10131e-05
ENSMUSG00000042380	80284	Smim12	small integral membrane protein 12	1.00713	4.53558	22.0867	2.60615e-06	1.89816e-05
ENSMUSG00000086040	330319	Wipf3	WAS/WASL interacting protein family, member 3	1.00658	6.63022	29.8157	4.75141e-08	4.76589e-07
ENSMUSG00000024645	67105	Timm21	translocase of inner mitochondrial membrane 21	1.00489	2.21761	5.77419	0.0162632	0.0416621
ENSMUSG00000054519	237775	Zfp867	zinc finger protein 867	1.00343	3.24553	9.4993	0.0020555	0.00726714
ENSMUSG00000027111	16403	Itga6	integrin alpha 6	1.00262	3.22182	7.91975	0.0048898	0.0151564
ENSMUSG00000061751	545156	Kalrn	kalirin, RhoGEF kinase	1.00258	6.71479	28.0241	1.19816e-07	1.11445e-06
ENSMUSG00000058997	219189	Vwa8	von Willebrand factor A domain containing 8	1.00194	4.24367	16.0393	6.20428e-05	0.000328018
ENSMUSG00000039661	66959	Dusp26	dual specificity phosphatase 26 (putative)	1.00135	4.81126	18.7294	1.50641e-05	9.26123e-05
ENSMUSG00000024238	21417	Zeb1	zinc finger E-box binding homeobox 1	1.00116	5.61418	23.682	1.13643e-06	8.8839e-06
ENSMUSG00000043668	244579	Tox3	TOX high mobility group box family member 3	0.999853	3.33305	7.31974	0.00682014	0.0200905
ENSMUSG00000021136	64075	Smoc1	SPARC related modular calcium binding 1	0.999595	2.98085	7.35918	0.00667211	0.0197403
ENSMUSG00000027366	66552	Sppl2a	signal peptide peptidase like 2A	0.998772	4.09401	9.32847	0.00225621	0.0078585
ENSMUSG00000003518	72349	Dusp3	dual specificity phosphatase 3 (vaccinia virus phosphatase VH1-related)	0.998385	6.93601	19.5094	1.00108e-05	6.41841e-05
ENSMUSG00000072704	381820	Smim10l1	small integral membrane protein 10 like 1	0.997393	6.20219	31.273	2.24172e-08	2.39679e-07
ENSMUSG00000052560	66871	Cpne8	copine VIII	0.995545	5.17075	14.9617	0.000109716	0.000540831
ENSMUSG00000059439	192197	Bcas3	breast carcinoma amplified sequence 3	0.995534	3.87308	13.8549	0.000197479	0.000917663
ENSMUSG00000043207	230709	Zmpste24	zinc metallopeptidase, STE24	0.99246	6.59744	22.1879	2.4723e-06	1.80638e-05
ENSMUSG00000073725	68421	Lmbrd1	LMBR1 domain containing 1	0.992017	6.14979	42.6308	6.61088e-11	1.03712e-09
ENSMUSG00000030518	70638	Fam189a1	family with sequence similarity 189, member A1	0.990626	4.24475	9.03748	0.002645	0.00898441
ENSMUSG00000042508	23857	Dmtf1	cyclin D binding myb-like transcription factor 1	0.990212	2.85346	6.036	0.014017	0.0367668
ENSMUSG00000015305	70097	Sash1	SAM and SH3 domain containing 1	0.989486	3.69481	8.26771	0.00403564	0.0128967
ENSMUSG00000025656	236915	Arhgef9	CDC42 guanine nucleotide exchange factor (GEF) 9	0.988844	7.08053	44.2411	2.90317e-11	4.7689e-10
ENSMUSG00000000184	12444	Ccnd2	cyclin D2	0.988729	7.7849	20.2261	6.88062e-06	4.57715e-05
ENSMUSG00000028093	66659	Acp6	acid phosphatase 6, lysophosphatidic	0.98822	3.15551	6.34369	0.01178	0.031812
ENSMUSG00000038178	215113	Slc43a2	solute carrier family 43, member 2	0.987192	4.99555	15.0268	0.000105994	0.000523603
ENSMUSG00000026811	50935	St6galnac6	ST6 (alpha-N-acetyl-neuraminyl-2,3-beta-galactosyl-1,3)-N-acetylgalactosaminide alpha-2,6-sialyltransferase 6	0.986595	4.16582	14.9269	0.000111758	0.000549252
ENSMUSG00000059142	240041	Zfp945	zinc finger protein 945	0.985607	3.92351	8.8878	0.00287083	0.00966031
ENSMUSG00000031818	12857	Cox4i1	cytochrome c oxidase subunit 4I1	0.985437	8.74236	50.9531	9.46013e-13	1.95572e-11
ENSMUSG00000021772	69721	Nkiras1	NFKB inhibitor interacting Ras-like protein 1	0.984245	5.84363	37.3905	9.66933e-10	1.26958e-08
ENSMUSG00000106379	269629	Lhfpl3	lipoma HMGIC fusion partner-like 3	0.979814	4.76818	15.3377	8.99052e-05	0.00045406
ENSMUSG00000031808	26457	Slc27a1	solute carrier family 27 (fatty acid transporter), member 1	0.978844	4.63814	12.8341	0.000340364	0.00148627
ENSMUSG00000004562	268739	Arhgef40	Rho guanine nucleotide exchange factor (GEF) 40	0.978562	4.36499	9.81076	0.00173494	0.00628035
ENSMUSG00000026626	226849	Ppp2r5a	protein phosphatase 2, regulatory subunit B', alpha	0.977787	6.47384	38.4817	5.52708e-10	7.49638e-09
ENSMUSG00000024592	77422	C330018D20Rik	RIKEN cDNA C330018D20 gene	0.976648	3.08013	9.19105	0.00243201	0.00837209
ENSMUSG00000025813	26557	Homer2	homer scaffolding protein 2	0.976092	7.26616	23.7278	1.10969e-06	8.68666e-06
ENSMUSG00000035284	320528	Vps13c	vacuolar protein sorting 13C	0.975773	5.54853	13.2925	0.000266471	0.00119954
ENSMUSG00000079317	66226	Trappc2	trafficking protein particle complex 2	0.974685	3.74353	9.81173	0.00173402	0.0062803
ENSMUSG00000046546	224093	Fam43a	family with sequence similarity 43, member A	0.974408	3.53259	10.2123	0.00139508	0.00519712
ENSMUSG00000022272	17909	Myo10	myosin X	0.972913	5.27618	15.5881	7.87501e-05	0.000403564
ENSMUSG00000094483	19291	Purb	purine rich element binding protein B	0.972774	8.89754	42.8117	6.02718e-11	9.48128e-10
ENSMUSG00000074212	70604	Dnajb14	DnaJ heat shock protein family (Hsp40) member B14	0.97093	5.31889	14.7743	0.000121175	0.000592244
ENSMUSG00000021760	69590	Gpx8	glutathione peroxidase 8 (putative)	0.968498	3.44927	6.36837	0.0116172	0.0314093
ENSMUSG00000000594	14667	Gm2a	GM2 ganglioside activator protein	0.966969	5.62073	18.8853	1.38817e-05	8.62176e-05
ENSMUSG00000037366	100163	Pafah2	platelet-activating factor acetylhydrolase 2	0.96642	3.8066	10.1546	0.00143941	0.00533123
ENSMUSG00000055943	73024	Emc7	ER membrane protein complex subunit 7	0.96571	7.70907	47.0421	6.94781e-12	1.25792e-10
ENSMUSG00000038302	215951	Afg1l	AFG1 like ATPase	0.96539	4.27694	8.81933	0.00298056	0.00995392
ENSMUSG00000051853	11842	Arf3	ADP-ribosylation factor 3	0.965022	9.46413	39.3703	3.50596e-10	4.89347e-09
ENSMUSG00000023961	224794	Enpp4	ectonucleotide pyrophosphatase/phosphodiesterase 4	0.964916	3.35838	8.34157	0.00387481	0.0124597
ENSMUSG00000004032	14866	Gstm5	glutathione S-transferase, mu 5	0.964744	6.28435	38.763	4.78509e-10	6.57522e-09
ENSMUSG00000037060	109042	Cavin3	caveolae associated 3	0.961449	5.1848	9.06919	0.00259952	0.00885868
ENSMUSG00000070880	14415	Gad1	glutamate decarboxylase 1	0.960827	8.75085	23.3553	1.34672e-06	1.04007e-05
ENSMUSG00000027438	17957	Napb	N-ethylmaleimide sensitive fusion protein attachment protein beta	0.960725	9.33176	53.8914	2.11888e-13	4.77474e-12
ENSMUSG00000048304	386750	Slitrk3	SLIT and NTRK-like family, member 3	0.959772	4.13686	8.34107	0.00387587	0.0124597
ENSMUSG00000042460	94192	C1galt1	core 1 synthase, glycoprotein-N-acetylgalactosamine 3-beta-galactosyltransferase, 1	0.958894	5.30672	7.83988	0.0051106	0.0157368
ENSMUSG00000063011	56047	Msln	mesothelin	0.956891	3.86017	7.36073	0.00666636	0.0197284
ENSMUSG00000029175	74919	Slc35f6	solute carrier family 35, member F6	0.955834	3.57545	8.25924	0.00405452	0.0129437
ENSMUSG00000054484	96957	Tmem62	transmembrane protein 62	0.955623	6.61082	14.2276	0.00016198	0.000767573
ENSMUSG00000028701	68075	Lurap1	leucine rich adaptor protein 1	0.955436	3.69004	9.34866	0.00223148	0.00778416
ENSMUSG00000046567	68281	4930430F08Rik	RIKEN cDNA 4930430F08 gene	0.955416	3.33825	6.21738	0.0126502	0.0337583
ENSMUSG00000032940	224344	Rbm11	RNA binding motif protein 11	0.954926	3.29023	6.98763	0.00820747	0.0234514
ENSMUSG00000022261	15529	Sdc2	syndecan 2	0.954867	4.59986	17.1259	3.49829e-05	0.000196789
ENSMUSG00000039246	226791	Lyplal1	lysophospholipase-like 1	0.952708	5.68519	9.91874	0.00163604	0.00595607
ENSMUSG00000026109	56363	Tmeff2	transmembrane protein with EGF-like and two follistatin-like domains 2	0.952552	6.37628	27.6472	1.45579e-07	1.33893e-06
ENSMUSG00000051910	20679	Sox6	SRY (sex determining region Y)-box 6	0.950808	5.6255	13.0853	0.000297621	0.00132015
ENSMUSG00000002279	76483	Lmf1	lipase maturation factor 1	0.950388	3.50788	6.19696	0.012797	0.0340632
ENSMUSG00000002308	54219	Cd320	CD320 antigen	0.950159	3.56355	10.1582	0.00143661	0.00532259
ENSMUSG00000024357	81500	Sil1	endoplasmic reticulum chaperone SIL1 homolog (S. cerevisiae)	0.9491	3.36428	6.16551	0.0130265	0.0345205
ENSMUSG00000028488	20404	Sh3gl2	SH3-domain GRB2-like 2	0.949046	9.45599	46.9641	7.22976e-12	1.30692e-10
ENSMUSG00000021838	74480	Samd4	sterile alpha motif domain containing 4	0.948573	3.97762	9.98275	0.00158014	0.00577444
ENSMUSG00000036825	99167	Ssx2ip	synovial sarcoma, X 2 interacting protein	0.948271	6.51762	19.2614	1.13985e-05	7.21569e-05
ENSMUSG00000078861	353208	Zfp931	zinc finger protein 931	0.948082	2.90963	8.71278	0.00315987	0.0104729
ENSMUSG00000033272	67843	Slc35a4	solute carrier family 35, member A4	0.947328	4.58722	13.9651	0.000186233	0.000870676
ENSMUSG00000070436	12406	Serpinh1	serine (or cysteine) peptidase inhibitor, clade H, member 1	0.94645	4.26598	16.3613	5.23442e-05	0.000282845
ENSMUSG00000036155	107895	Mgat5	mannoside acetylglucosaminyltransferase 5	0.945055	6.2094	37.7837	7.90389e-10	1.05096e-08
ENSMUSG00000081534	67739	Slc48a1	solute carrier family 48 (heme transporter), member 1	0.944731	6.99793	46.445	9.42271e-12	1.67442e-10
ENSMUSG00000032192	14697	Gnb5	guanine nucleotide binding protein (G protein), beta 5	0.944553	6.72535	30.6197	3.1389e-08	3.27223e-07
ENSMUSG00000040234	67623	Tm7sf3	transmembrane 7 superfamily member 3	0.944336	4.9704	16.7691	4.22152e-05	0.000232922
ENSMUSG00000042826	14166	Fgf11	fibroblast growth factor 11	0.942561	4.12195	10.3192	0.00131655	0.00493172
ENSMUSG00000033938	66916	Ndufb7	NADH:ubiquinone oxidoreductase subunit B7	0.942422	5.61069	32.748	1.04913e-08	1.18829e-07
ENSMUSG00000039382	54636	Wdr45	WD repeat domain 45	0.941826	4.05073	8.71241	0.00316051	0.0104729
ENSMUSG00000025510	12476	Cd151	CD151 antigen	0.940265	6.31766	23.4542	1.2792e-06	9.9125e-06
ENSMUSG00000058056	72333	Palld	palladin, cytoskeletal associated protein	0.939165	3.05224	6.41145	0.0113387	0.0308291
ENSMUSG00000007038	18010	Neu1	neuraminidase 1	0.93843	4.11934	9.62732	0.00191704	0.00684912
ENSMUSG00000037443	70012	Cep85	centrosomal protein 85	0.938035	3.41426	8.05894	0.00452797	0.0142186
ENSMUSG00000050967	263764	Creg2	cellular repressor of E1A-stimulated genes 2	0.936633	4.3026	10.3567	0.00129003	0.00484655
ENSMUSG00000024413	18145	Npc1	NPC intracellular cholesterol transporter 1	0.935893	3.91416	10.3573	0.00128962	0.00484655
ENSMUSG00000045731	18155	Pnoc	prepronociceptin	0.934168	7.54066	11.0654	0.00087952	0.00345418
ENSMUSG00000028617	77809	Lrrc42	leucine rich repeat containing 42	0.933331	3.23232	8.97647	0.00273478	0.00926427
ENSMUSG00000007891	13033	Ctsd	cathepsin D	0.933139	6.24882	23.2892	1.39378e-06	1.07282e-05
ENSMUSG00000046711	15361	Hmga1	high mobility group AT-hook 1	0.933037	3.61056	8.87153	0.00289652	0.00972969
ENSMUSG00000032177	18577	Pde4a	phosphodiesterase 4A, cAMP specific	0.932737	5.91487	23.0942	1.54255e-06	1.17555e-05
ENSMUSG00000021147	207615	Wdr37	WD repeat domain 37	0.932382	4.89038	15.2731	9.30305e-05	0.000468407
ENSMUSG00000042505	71238	Sdhaf3	succinate dehydrogenase complex assembly factor 3	0.932339	3.70996	7.45384	0.00633014	0.0188692
ENSMUSG00000037514	74450	Pank2	pantothenate kinase 2	0.931365	4.18962	13.149	0.000287672	0.00127947
ENSMUSG00000039037	26938	St6galnac5	ST6 (alpha-N-acetyl-neuraminyl-2,3-beta-galactosyl-1,3)-N-acetylgalactosaminide alpha-2,6-sialyltransferase 5	0.931301	5.43954	18.7314	1.50484e-05	9.26123e-05
ENSMUSG00000023175	12215	Bsg	basigin	0.931185	9.76187	34.1824	5.01804e-09	5.96313e-08
ENSMUSG00000022443	17886	Myh9	myosin, heavy polypeptide 9, non-muscle	0.929446	4.49017	9.3224	0.00226369	0.00788219
ENSMUSG00000092083	98741	Kcnb2	potassium voltage gated channel, Shab-related subfamily, member 2	0.929318	6.08341	10.1049	0.00147879	0.00546477
ENSMUSG00000020326	12450	Ccng1	cyclin G1	0.929253	6.77551	13.7405	0.000209876	0.000969792
ENSMUSG00000006494	228026	Pdk1	pyruvate dehydrogenase kinase, isoenzyme 1	0.928552	5.04556	18.27	1.917e-05	0.000114791
ENSMUSG00000004035	68312	Gstm7	glutathione S-transferase, mu 7	0.927029	2.74209	5.40809	0.0200436	0.0497311
ENSMUSG00000020638	22169	Cmpk2	cytidine monophosphate (UMP-CMP) kinase 2, mitochondrial	0.925111	4.26762	7.30286	0.00688449	0.0202438
ENSMUSG00000051375	75599	Pcdh1	protocadherin 1	0.924792	5.56931	16.585	4.65166e-05	0.000254339
ENSMUSG00000085396	103012	Firre	functional intergenic repeating RNA element	0.923635	4.83412	9.29394	0.00229913	0.00797903
ENSMUSG00000028926	18647	Cdk14	cyclin-dependent kinase 14	0.923569	7.31355	23.3194	1.37206e-06	1.05823e-05
ENSMUSG00000036306	211134	Lzts1	leucine zipper, putative tumor suppressor 1	0.922523	5.13216	18.5603	1.64617e-05	0.000100009
ENSMUSG00000043241	326622	Upf2	UPF2 regulator of nonsense transcripts homolog (yeast)	0.922513	4.67138	9.34753	0.00223286	0.00778661
ENSMUSG00000030329	319352	Pianp	PILR alpha associated neural protein	0.920666	8.41614	28.3315	1.02218e-07	9.57725e-07
ENSMUSG00000035845	223774	Alg12	asparagine-linked glycosylation 12 (alpha-1,6-mannosyltransferase)	0.920253	3.5205	8.85844	0.00291737	0.00978262
ENSMUSG00000033917	56209	Gde1	glycerophosphodiester phosphodiesterase 1	0.919768	3.80702	7.2276	0.00717913	0.0209763
ENSMUSG00000038014	218236	Fam120a	family with sequence similarity 120, member A	0.919351	5.46511	26.1859	3.10071e-07	2.6886e-06
ENSMUSG00000027488	20648	Snta1	syntrophin, acidic 1	0.919236	3.84301	12.2922	0.000454848	0.00192374
ENSMUSG00000020598	319504	Nrcam	neuronal cell adhesion molecule	0.918714	6.72734	34.7916	3.66954e-09	4.41073e-08
ENSMUSG00000042532	71146	Golga7b	golgi autoantigen, golgin subfamily a, 7B	0.917991	5.91486	31.6942	1.80457e-08	1.97525e-07
ENSMUSG00000027341	70612	Tmem230	transmembrane protein 230	0.917059	3.35513	8.04329	0.00456725	0.0143185
ENSMUSG00000079598	665180	Clec2l	C-type lectin domain family 2, member L	0.915614	4.95418	16.1165	5.95616e-05	0.000316352
ENSMUSG00000001999	109778	Blvra	biliverdin reductase A	0.914933	2.15906	5.80047	0.0160219	0.0411078
ENSMUSG00000060530	69659	2310069G16Rik	RIKEN cDNA 2310069G16 gene	0.914774	3.92616	10.3861	0.00126967	0.00478097
ENSMUSG00000028020	14658	Glrb	glycine receptor, beta subunit	0.914259	6.20678	27.9477	1.24642e-07	1.15467e-06
ENSMUSG00000042700	217692	Sipa1l1	signal-induced proliferation-associated 1 like 1	0.913605	6.53785	19.8273	8.47628e-06	5.50504e-05
ENSMUSG00000036513	52245	Commd2	COMM domain containing 2	0.911683	3.62084	6.89705	0.00863382	0.0244572
ENSMUSG00000051335	328232	Gfod1	glucose-fructose oxidoreductase domain containing 1	0.911146	4.28052	8.98973	0.00271502	0.00920054
ENSMUSG00000034059	241525	Ypel4	yippee like 4	0.910464	4.519	6.58008	0.0103126	0.0284363
ENSMUSG00000063430	320916	Wscd2	WSC domain containing 2	0.910165	4.01823	9.23065	0.00237997	0.00821996
ENSMUSG00000043445	67078	Pgp	phosphoglycolate phosphatase	0.909471	6.68109	29.0904	6.90801e-08	6.65098e-07
ENSMUSG00000030657	233781	Xylt1	xylosyltransferase 1	0.909213	4.28758	7.99101	0.00470101	0.01467
ENSMUSG00000022791	51789	Tnk2	tyrosine kinase, non-receptor, 2	0.909096	6.1328	28.6345	8.74121e-08	8.28437e-07
ENSMUSG00000022564	66168	Grina	glutamate receptor, ionotropic, N-methyl D-aspartate-associated protein 1 (glutamate binding)	0.908771	7.23337	47.578	5.28592e-12	9.81731e-11
ENSMUSG00000047067	67446	Dusp28	dual specificity phosphatase 28	0.908195	3.86539	11.1422	0.000843844	0.0033334
ENSMUSG00000019880	72780	Rspo3	R-spondin 3	0.908116	4.09497	8.57466	0.00340873	0.0111609
ENSMUSG00000029669	269831	Tspan12	tetraspanin 12	0.907436	4.21379	8.6206	0.00332382	0.0109198
ENSMUSG00000029471	207565	Camkk2	calcium/calmodulin-dependent protein kinase kinase 2, beta	0.905043	7.36926	21.9798	2.75541e-06	1.9905e-05
ENSMUSG00000020886	13385	Dlg4	discs large MAGUK scaffold protein 4	0.904658	5.79183	20.1608	7.11984e-06	4.70637e-05
ENSMUSG00000032087	114873	Dscaml1	DS cell adhesion molecule like 1	0.903373	4.48198	13.267	0.00027012	0.00121359
ENSMUSG00000021477	13039	Ctsl	cathepsin L	0.903237	6.22968	18.0126	2.19445e-05	0.000128793
ENSMUSG00000000538	216810	Tom1l2	target of myb1-like 2 (chicken)	0.902527	7.07726	32.2065	1.38626e-08	1.54529e-07
ENSMUSG00000041115	245666	Iqsec2	IQ motif and Sec7 domain 2	0.901867	6.29999	18.5782	1.63079e-05	9.92523e-05
ENSMUSG00000058153	56747	Sez6l	seizure related 6 homolog like	0.900909	5.0355	16.2872	5.44298e-05	0.000292468
ENSMUSG00000036202	51869	Rif1	replication timing regulatory factor 1	0.900334	3.50714	6.20283	0.0127546	0.033974
ENSMUSG00000025933	75712	Tmem14a	transmembrane protein 14A	0.897873	5.00335	18.2926	1.89437e-05	0.000113613
ENSMUSG00000040520	242362	Manea	mannosidase, endo-alpha	0.896442	4.13269	16.3976	5.13494e-05	0.000277992
ENSMUSG00000000881	53310	Dlg3	discs large MAGUK scaffold protein 3	0.895051	5.15344	20.9024	4.83293e-06	3.31454e-05
ENSMUSG00000047842	68203	Diras2	DIRAS family, GTP-binding RAS-like 2	0.894961	8.0788	25.3829	4.70078e-07	3.95972e-06
ENSMUSG00000018849	211652	Wwc1	WW, C2 and coiled-coil domain containing 1	0.894494	4.02208	10.2096	0.00139715	0.00520146
ENSMUSG00000026778	18761	Prkcq	protein kinase C, theta	0.89407	3.41001	7.72178	0.00545585	0.016651
ENSMUSG00000071719	620592	Tmem28	transmembrane protein 28	0.893438	5.46649	17.1227	3.50417e-05	0.000197024
ENSMUSG00000000197	338370	Nalcn	sodium leak channel, non-selective	0.893179	3.41953	5.54989	0.0184818	0.046477
ENSMUSG00000059278	78304	Naa38	N(alpha)-acetyltransferase 38, NatC auxiliary subunit	0.892082	3.56921	8.25313	0.00406818	0.0129765
ENSMUSG00000024896	17330	Minpp1	multiple inositol polyphosphate histidine phosphatase 1	0.889944	6.77193	18.2582	1.92896e-05	0.000115327
ENSMUSG00000038619	56205	Ensa	endosulfine alpha	0.88965	5.89957	22.8973	1.70891e-06	1.28363e-05
ENSMUSG00000020022	66414	Ndufa12	NADH:ubiquinone oxidoreductase subunit A12	0.889541	6.03656	15.5135	8.19201e-05	0.000418134
ENSMUSG00000020629	104923	Adi1	acireductone dioxygenase 1	0.888612	6.90323	25.2906	4.93098e-07	4.13548e-06
ENSMUSG00000035642	66273	Aamdc	adipogenesis associated Mth938 domain containing	0.88744	5.99443	23.9573	9.84981e-07	7.78987e-06
ENSMUSG00000033684	104009	Qsox1	quiescin Q6 sulfhydryl oxidase 1	0.8873	4.24529	8.75958	0.00307981	0.0102408
ENSMUSG00000029632	17992	Ndufa4	Ndufa4, mitochondrial complex associated	0.887011	8.72927	23.9275	1.00032e-06	7.88953e-06
ENSMUSG00000037843	277432	Vstm2l	V-set and transmembrane domain containing 2-like	0.886759	7.74625	21.4846	3.56679e-06	2.52128e-05
ENSMUSG00000085795	353310	Zfp703	zinc finger protein 703	0.885742	2.85474	7.10838	0.00767245	0.0221758
ENSMUSG00000028035	67035	Dnajb4	DnaJ heat shock protein family (Hsp40) member B4	0.882897	4.82428	13.9214	0.000190613	0.000888267
ENSMUSG00000036199	67184	Ndufa13	NADH:ubiquinone oxidoreductase subunit A13	0.881309	6.7878	42.3954	7.45639e-11	1.16185e-09
ENSMUSG00000041329	11932	Atp1b2	ATPase, Na+/K+ transporting, beta 2 polypeptide	0.880984	9.12705	40.2348	2.25196e-10	3.22931e-09
ENSMUSG00000017715	74451	Pgs1	phosphatidylglycerophosphate synthase 1	0.879292	6.45282	26.932	2.10743e-07	1.88702e-06
ENSMUSG00000029408	56325	Abcb9	ATP-binding cassette, sub-family B (MDR/TAP), member 9	0.878384	2.87695	5.7532	0.0164586	0.0421064
ENSMUSG00000037259	241688	Dzank1	double zinc ribbon and ankyrin repeat domains 1	0.877203	4.46758	10.2608	0.00135884	0.00507033
ENSMUSG00000025351	12512	Cd63	CD63 antigen	0.877139	5.50447	18.5297	1.67277e-05	0.000101239
ENSMUSG00000022248	19355	Rad1	RAD1 checkpoint DNA exonuclease	0.876598	3.0932	6.19493	0.0128117	0.0340943
ENSMUSG00000064341	17716	ND1	NADH dehydrogenase subunit 1	0.876497	14.854	51.671	6.56242e-13	1.384e-11
ENSMUSG00000054850	320237	Smim10l2a	small integral membrane protein 10 like 2A	0.876156	5.9838	18.03	2.17455e-05	0.000127755
ENSMUSG00000035198	103733	Tubg1	tubulin, gamma 1	0.873208	3.38325	8.02581	0.00461155	0.0144417
ENSMUSG00000038446	71713	Cdc40	cell division cycle 40	0.870509	3.93193	8.12344	0.00436965	0.0138005
ENSMUSG00000048486	228859	Fitm2	fat storage-inducing transmembrane protein 2	0.869729	4.43547	9.76297	0.00178062	0.00642551
ENSMUSG00000073982	56212	Rhog	ras homolog family member G	0.869428	3.43292	6.24243	0.0124725	0.0333615
ENSMUSG00000044067	73010	Gpr22	G protein-coupled receptor 22	0.868887	5.4367	25.3956	4.6698e-07	3.93939e-06
ENSMUSG00000021226	171210	Acot2	acyl-CoA thioesterase 2	0.868747	3.94273	6.39766	0.0114271	0.0309607
ENSMUSG00000004637	80707	Wwox	WW domain-containing oxidoreductase	0.867612	3.67798	7.09228	0.00774166	0.0223397
ENSMUSG00000009291	108705	Pttg1ip	pituitary tumor-transforming 1 interacting protein	0.867293	6.4011	18.3161	1.87119e-05	0.000112281
ENSMUSG00000005233	66442	Spc25	SPC25, NDC80 kinetochore complex component, homolog (S. cerevisiae)	0.866467	4.69193	8.93021	0.00280492	0.00947452
ENSMUSG00000028469	230103	Npr2	natriuretic peptide receptor 2	0.866177	5.08869	11.0961	0.000865117	0.00340692
ENSMUSG00000043510	100900	Hscb	HscB iron-sulfur cluster co-chaperone	0.86609	3.4401	5.71943	0.0167782	0.0428478
ENSMUSG00000047719	71707	Ubiad1	UbiA prenyltransferase domain containing 1	0.86541	4.96715	12.1201	0.0004988	0.00208634
ENSMUSG00000034312	232227	Iqsec1	IQ motif and Sec7 domain 1	0.864495	6.95193	33.8492	5.95546e-09	6.96612e-08
ENSMUSG00000026411	66241	Tmem9	transmembrane protein 9	0.8644	6.70447	25.9924	3.42758e-07	2.94762e-06
ENSMUSG00000027457	241727	Snph	syntaphilin	0.863842	5.21472	21.7029	3.18311e-06	2.27098e-05
ENSMUSG00000067713	19082	Prkag1	protein kinase, AMP-activated, gamma 1 non-catalytic subunit	0.863219	4.58331	18.8479	1.41567e-05	8.76894e-05
ENSMUSG00000019054	66437	Fis1	fission, mitochondrial 1	0.861996	7.96032	22.9481	1.66436e-06	1.25756e-05
ENSMUSG00000003721	72999	Insig2	insulin induced gene 2	0.861352	5.01786	16.4952	4.87737e-05	0.00026542
ENSMUSG00000032366	22003	Tpm1	tropomyosin 1, alpha	0.860322	8.01681	43.2449	4.8299e-11	7.66064e-10
ENSMUSG00000021669	68018	Col4a3bp	collagen, type IV, alpha 3 (Goodpasture antigen) binding protein	0.860184	4.16305	15.1846	9.74929e-05	0.000488312
ENSMUSG00000026142	76867	Rhbdd1	rhomboid domain containing 1	0.860033	3.18851	5.67011	0.0172563	0.0438937
ENSMUSG00000059714	14251	Flot1	flotillin 1	0.85912	6.1938	22.9051	1.70197e-06	1.28009e-05
ENSMUSG00000022265	11732	Ank	progressive ankylosis	0.858915	5.32477	20.4621	6.08252e-06	4.08398e-05
ENSMUSG00000005362	58799	Crbn	cereblon	0.857647	3.88844	8.53141	0.00349069	0.0113868
ENSMUSG00000038034	140559	Igsf8	immunoglobulin superfamily, member 8	0.857197	9.40996	25.0103	5.70257e-07	4.7241e-06
ENSMUSG00000031837	117148	Necab2	N-terminal EF-hand calcium binding protein 2	0.856472	5.9033	15.9775	6.41002e-05	0.000337038
ENSMUSG00000014859	104394	E2f4	E2F transcription factor 4	0.856441	5.17329	10.2812	0.00134395	0.00501827
ENSMUSG00000037541	210274	Shank2	SH3 and multiple ankyrin repeat domains 2	0.855343	4.65065	11.9928	0.000534062	0.00221932
ENSMUSG00000029571	71900	Tmem106b	transmembrane protein 106B	0.853563	5.92231	15.8014	7.03494e-05	0.000365887
ENSMUSG00000022836	107589	Mylk	myosin, light polypeptide kinase	0.852837	4.02336	6.74983	0.00937564	0.0262614
ENSMUSG00000035674	66091	Ndufa3	NADH:ubiquinone oxidoreductase subunit A3	0.852332	6.98677	33.99	5.53972e-09	6.51587e-08
ENSMUSG00000071723	14853	Gspt2	G1 to S phase transition 2	0.851497	6.21849	30.2273	3.84266e-08	3.9578e-07
ENSMUSG00000066392	18191	Nrxn3	neurexin III	0.849501	6.46049	13.2317	0.000275254	0.00123281
ENSMUSG00000024026	109801	Glo1	glyoxalase 1	0.848922	5.38635	20.7704	5.17781e-06	3.53423e-05
ENSMUSG00000039607	207181	Rbms3	RNA binding motif, single stranded interacting protein	0.848597	4.36263	6.75313	0.00935831	0.0262256
ENSMUSG00000062753	106672	AI413582	expressed sequence AI413582	0.848594	5.82217	27.0112	2.02283e-07	1.81834e-06
ENSMUSG00000000567	20682	Sox9	SRY (sex determining region Y)-box 9	0.847571	7.34806	9.79969	0.00174541	0.00631232
ENSMUSG00000029386	67978	Tctn2	tectonic family member 2	0.846819	3.97962	7.54027	0.0060335	0.0181589
ENSMUSG00000086968	329735	4933431E20Rik	RIKEN cDNA 4933431E20 gene	0.846653	3.79603	7.9999	0.004678	0.0146066
ENSMUSG00000028618	56374	Tmem59	transmembrane protein 59	0.844658	8.53656	54.7377	1.37738e-13	3.19126e-12
ENSMUSG00000017400	217154	Stac2	SH3 and cysteine rich domain 2	0.843998	5.83303	9.46166	0.00209812	0.00739058
ENSMUSG00000029684	73178	Wasl	Wiskott-Aldrich syndrome-like (human)	0.843911	6.01569	19.0955	1.24337e-05	7.79388e-05
ENSMUSG00000042032	108645	Mat2b	methionine adenosyltransferase II, beta	0.843135	5.10339	18.7303	1.50574e-05	9.26123e-05
ENSMUSG00000048796	72023	Cyb561d1	cytochrome b-561 domain containing 1	0.840451	3.02753	6.15989	0.013068	0.0346005
ENSMUSG00000024513	17191	Mbd2	methyl-CpG binding domain protein 2	0.840225	4.78086	14.6688	0.000128148	0.000622366
ENSMUSG00000049680	72046	Urgcp	upregulator of cell proliferation	0.84003	4.69831	10.2532	0.0013645	0.00508981
ENSMUSG00000037553	503610	Zdhhc18	zinc finger, DHHC domain containing 18	0.839779	4.1031	13.4295	0.000247696	0.00112204
ENSMUSG00000031641	234309	Cbr4	carbonyl reductase 4	0.83868	3.50286	7.1754	0.007391	0.0214863
ENSMUSG00000024958	107173	Gpr137	G protein-coupled receptor 137	0.837246	7.06801	26.4482	2.707e-07	2.37223e-06
ENSMUSG00000066442	107885	Mthfs	5, 10-methenyltetrahydrofolate synthetase	0.835446	3.74717	6.10806	0.0134567	0.0354584
ENSMUSG00000054091	67704	1810037I17Rik	RIKEN cDNA 1810037I17 gene	0.83386	5.15323	16.5012	4.86199e-05	0.000264708
ENSMUSG00000019726	17101	Lyst	lysosomal trafficking regulator	0.830342	6.00723	8.12537	0.00436501	0.0137934
ENSMUSG00000042078	68666	Svop	SV2 related protein	0.829987	5.89689	24.794	6.37973e-07	5.25108e-06
ENSMUSG00000107283	17527	Mpv17	MpV17 mitochondrial inner membrane protein	0.829814	3.24846	6.36207	0.0116586	0.0315063
ENSMUSG00000078607	69066	1810010H24Rik	RIKEN cDNA 1810010H24 gene	0.829561	4.63394	9.31945	0.00226734	0.00789252
ENSMUSG00000019818	53599	Cd164	CD164 antigen	0.829428	6.44598	16.1315	5.90932e-05	0.000314154
ENSMUSG00000041765	68889	Ubac2	ubiquitin associated domain containing 2	0.829416	4.37718	10.5961	0.00113326	0.00432245
ENSMUSG00000004040	20848	Stat3	signal transducer and activator of transcription 3	0.829284	6.50957	18.4092	1.78192e-05	0.000107541
ENSMUSG00000025666	192216	Tmem47	transmembrane protein 47	0.82841	5.46695	15.8279	6.93732e-05	0.000361299
ENSMUSG00000021996	13885	Esd	esterase D/formylglutathione hydrolase	0.828387	6.11083	20.4709	6.05444e-06	4.0675e-05
ENSMUSG00000060548	29820	Tnfrsf19	tumor necrosis factor receptor superfamily, member 19	0.827331	4.14312	7.4872	0.00621391	0.0186142
ENSMUSG00000043252	100201	Tmem64	transmembrane protein 64	0.826459	3.524	5.81201	0.0159171	0.0408754
ENSMUSG00000049907	68939	Rasl11b	RAS-like, family 11, member B	0.826068	6.83568	20.1221	7.26541e-06	4.78885e-05
ENSMUSG00000029776	58875	Hibadh	3-hydroxyisobutyrate dehydrogenase	0.825757	6.22455	17.8646	2.37194e-05	0.000138503
ENSMUSG00000028243	68053	Ubxn2b	UBX domain protein 2B	0.824765	5.58782	20.9114	4.81033e-06	3.30298e-05
ENSMUSG00000006464	52028	Bbs1	Bardet-Biedl syndrome 1 (human)	0.823773	3.94549	9.94046	0.00161685	0.00589925
ENSMUSG00000026888	50915	Grb14	growth factor receptor bound protein 14	0.823696	3.31104	5.94839	0.0147307	0.0383766
ENSMUSG00000020375	216724	Rufy1	RUN and FYVE domain containing 1	0.823347	4.03248	8.22891	0.00412282	0.0131072
ENSMUSG00000029125	71116	Stx18	syntaxin 18	0.823234	4.64467	13.2914	0.000266629	0.00119978
ENSMUSG00000031714	14388	Gab1	growth factor receptor bound protein 2-associated protein 1	0.822196	4.21171	8.23504	0.00410893	0.0130724
ENSMUSG00000014313	12864	Cox6c	cytochrome c oxidase subunit 6C	0.821818	8.52925	34.0814	5.2854e-09	6.2422e-08
ENSMUSG00000044442	67768	N6amt1	N-6 adenine-specific DNA methyltransferase 1 (putative)	0.821692	4.82646	11.7317	0.000614444	0.00250543
ENSMUSG00000034171	14073	Faah	fatty acid amide hydrolase	0.820683	7.34549	18.9947	1.31083e-05	8.18555e-05
ENSMUSG00000057914	12296	Cacnb2	calcium channel, voltage-dependent, beta 2 subunit	0.820188	2.91791	5.86166	0.0154742	0.039925
ENSMUSG00000034807	234407	Colgalt1	collagen beta(1-O)galactosyltransferase 1	0.820037	3.92982	7.47774	0.00624664	0.0186929
ENSMUSG00000014077	56398	Chp1	calcineurin-like EF hand protein 1	0.819356	6.93896	48.1662	3.91577e-12	7.44061e-11
ENSMUSG00000058297	94214	Spock2	sparc/osteonectin, cwcv and kazal-like domains proteoglycan 2	0.819331	9.04258	48.0392	4.17786e-12	7.91252e-11
ENSMUSG00000027428	26450	Rbbp9	retinoblastoma binding protein 9, serine hydrolase	0.819022	5.85129	16.7752	4.20796e-05	0.000232285
ENSMUSG00000019975	67454	Ikbip	IKBKB interacting protein	0.817669	3.9219	8.68862	0.00320203	0.01058
ENSMUSG00000024143	104215	Rhoq	ras homolog family member Q	0.817485	6.34538	33.1647	8.46725e-09	9.69189e-08
ENSMUSG00000022095	239170	Fam160b2	family with sequence similarity 160, member B2	0.816539	5.00147	12.9411	0.000321448	0.0014144
ENSMUSG00000057766	225187	Ankrd29	ankyrin repeat domain 29	0.815262	3.68965	7.26528	0.00703004	0.0206034
ENSMUSG00000021928	68177	Ebpl	emopamil binding protein-like	0.815252	3.62461	7.19448	0.00731281	0.0212967
ENSMUSG00000023020	66379	Cox14	cytochrome c oxidase assembly protein 14	0.814724	6.20471	27.3059	1.73684e-07	1.57602e-06
ENSMUSG00000032741	252972	Tpcn1	two pore channel 1	0.814006	5.1636	11.8523	0.000575912	0.00236506
ENSMUSG00000036752	227613	Tubb4b	tubulin, beta 4B class IVB	0.813916	5.91105	12.9272	0.000323844	0.00142222
ENSMUSG00000018999	58246	Slc35b4	solute carrier family 35, member B4	0.813108	5.64573	15.9314	6.56799e-05	0.000344088
ENSMUSG00000029634	74132	Rnf6	ring finger protein (C3H2C3 type) 6	0.811897	4.4366	5.921	0.0149615	0.0388547
ENSMUSG00000036503	24017	Rnf13	ring finger protein 13	0.811552	5.27067	13.5161	0.000236524	0.00107694
ENSMUSG00000021313	20191	Ryr2	ryanodine receptor 2, cardiac	0.809808	3.70423	10.672	0.00108769	0.00417073
ENSMUSG00000037172	243780	E330009J07Rik	RIKEN cDNA E330009J07 gene	0.809439	3.88996	6.48896	0.0108546	0.0297385
ENSMUSG00000051864	223754	Tbc1d22a	TBC1 domain family, member 22a	0.808413	4.38398	9.70846	0.00183422	0.00660341
ENSMUSG00000022476	78929	Polr3h	polymerase (RNA) III (DNA directed) polypeptide H	0.807228	5.33081	16.3096	5.37901e-05	0.000289706
ENSMUSG00000020115	56480	Tbk1	TANK-binding kinase 1	0.806814	3.11941	6.01937	0.0141497	0.0370556
ENSMUSG00000036052	56323	Dnajb5	DnaJ heat shock protein family (Hsp40) member B5	0.806756	3.70122	8.58445	0.00339046	0.0111102
ENSMUSG00000040365	211007	Trim41	tripartite motif-containing 41	0.806492	6.39127	22.5134	2.0868e-06	1.54036e-05
ENSMUSG00000033790	233276	Tubgcp5	tubulin, gamma complex associated protein 5	0.805952	4.1207	7.75311	0.005362	0.0164168
ENSMUSG00000019295	68366	Tmem129	transmembrane protein 129	0.805797	3.5396	8.09199	0.00444613	0.0140169
ENSMUSG00000035954	238130	Dock4	dedicator of cytokinesis 4	0.805371	5.15568	15.8561	6.83448e-05	0.000356588
ENSMUSG00000059540	21400	Tcea2	transcription elongation factor A (SII), 2	0.805102	4.45525	7.49026	0.00620335	0.0185999
ENSMUSG00000066151	338355	Fkbp15	FK506 binding protein 15	0.804886	3.62551	6.92891	0.00848133	0.0240845
ENSMUSG00000054942	215708	Miga1	mitoguardin 1	0.804669	4.40028	11.2531	0.000794907	0.00315742
ENSMUSG00000064345	17717	ND2	NADH dehydrogenase subunit 2	0.80444	12.8204	12.9728	0.00031605	0.00139277
ENSMUSG00000034424	68133	Gcsh	glycine cleavage system protein H (aminomethyl carrier)	0.803007	5.08939	15.0845	0.000102804	0.00051048
ENSMUSG00000062184	50786	Hs6st2	heparan sulfate 6-O-sulfotransferase 2	0.802456	5.2056	13.0234	0.000307629	0.00136035
ENSMUSG00000046982	110796	Tshz1	teashirt zinc finger family member 1	0.801777	4.08027	9.12956	0.00251513	0.00860419
ENSMUSG00000039953	65945	Clstn1	calsyntenin 1	0.801423	8.19753	35.9902	1.98314e-09	2.49572e-08
ENSMUSG00000043165	16939	Lor	loricrin	0.801403	3.67981	6.63341	0.0100083	0.0276967
ENSMUSG00000031392	16179	Irak1	interleukin-1 receptor-associated kinase 1	0.801119	3.74729	9.48463	0.00207201	0.00731203
ENSMUSG00000029432	14467	Nipsnap2	nipsnap homolog 2	0.800285	6.6715	20.9412	4.736e-06	3.25777e-05
ENSMUSG00000053062	67374	Jam2	junction adhesion molecule 2	0.799458	4.34225	5.47832	0.0192537	0.0480613
ENSMUSG00000007458	17113	M6pr	mannose-6-phosphate receptor, cation dependent	0.799449	5.91379	16.7772	4.20351e-05	0.000232151
ENSMUSG00000048756	56484	Foxo3	forkhead box O3	0.798977	5.40894	15.8323	6.92104e-05	0.000360778
ENSMUSG00000071253	73132	Slc25a16	solute carrier family 25 (mitochondrial carrier, Graves disease autoantigen), member 16	0.798908	3.84015	10.6327	0.00111106	0.00425471
ENSMUSG00000020307	216150	Cdc34	cell division cycle 34	0.796609	7.10752	30.6697	3.05912e-08	3.20525e-07
ENSMUSG00000030409	13400	Dmpk	dystrophia myotonica-protein kinase	0.796423	4.75094	8.16245	0.00427667	0.0135456
ENSMUSG00000027254	17754	Map1a	microtubule-associated protein 1 A	0.796269	7.84522	26.1	3.24184e-07	2.80253e-06
ENSMUSG00000000632	20370	Sez6	seizure related gene 6	0.795138	5.83265	13.9159	0.00019117	0.000890504
ENSMUSG00000045435	212090	Tmem60	transmembrane protein 60	0.794563	5.81345	16.5748	4.67672e-05	0.000255346
ENSMUSG00000005142	17159	Man2b1	mannosidase 2, alpha B1	0.794378	4.90299	8.83002	0.00296315	0.00990353
ENSMUSG00000020483	68097	Dynll2	dynein light chain LC8-type 2	0.794304	8.67507	28.5755	9.01155e-08	8.51461e-07
ENSMUSG00000033615	12889	Cplx1	complexin 1	0.793659	8.5586	29.6155	5.26809e-08	5.22049e-07
ENSMUSG00000070802	434128	Pnmal2	PNMA-like 2	0.792801	6.16275	12.3827	0.000433323	0.00184395
ENSMUSG00000007415	67210	Gatad1	GATA zinc finger domain containing 1	0.792521	6.15267	22.0844	2.60924e-06	1.8992e-05
ENSMUSG00000043460	207393	Elfn2	leucine rich repeat and fibronectin type III, extracellular 2	0.79244	6.44664	19.8845	8.2263e-06	5.3578e-05
ENSMUSG00000030246	16832	Ldhb	lactate dehydrogenase B	0.792059	7.13737	28.1927	1.09817e-07	1.02475e-06
ENSMUSG00000022855	75826	Senp2	SUMO/sentrin specific peptidase 2	0.791739	4.9586	15.6386	7.66716e-05	0.000394316
ENSMUSG00000073139	236848	Tmem185a	transmembrane protein 185A	0.790461	4.41594	12.6783	0.000369917	0.00159835
ENSMUSG00000039826	227682	Trub2	TruB pseudouridine (psi) synthase family member 2	0.78832	2.89891	5.95803	0.0146504	0.0381924
ENSMUSG00000050530	269233	Fam171a1	family with sequence similarity 171, member A1	0.787652	6.67709	12.6601	0.000373534	0.00161035
ENSMUSG00000027589	245867	Pcmtd2	protein-L-isoaspartate (D-aspartate) O-methyltransferase domain containing 2	0.787375	4.94283	12.1708	0.000485437	0.00203784
ENSMUSG00000044952	622320	Kctd21	potassium channel tetramerisation domain containing 21	0.786826	4.31521	7.00625	0.00812257	0.0232839
ENSMUSG00000035640	100503659	Cbarp	calcium channel, voltage-dependent, beta subunit associated regulatory protein	0.785742	6.18646	25.3434	4.79779e-07	4.0326e-06
ENSMUSG00000019254	232807	Ppp1r12c	protein phosphatase 1, regulatory subunit 12C	0.785578	4.24105	8.24911	0.0040772	0.0129981
ENSMUSG00000001418	56700	Glmp	glycosylated lysosomal membrane protein	0.785482	4.12602	8.01287	0.0046446	0.0145293
ENSMUSG00000000738	234847	Spg7	SPG7, paraplegin matrix AAA peptidase subunit	0.785303	6.35411	18.6428	1.5764e-05	9.62982e-05
ENSMUSG00000024993	67894	Fam45a	family with sequence similarity 45, member A	0.785092	3.57578	7.29098	0.00693017	0.0203366
ENSMUSG00000032336	20320	Nptn	neuroplastin	0.784789	8.4067	30.1134	4.07496e-08	4.14882e-07
ENSMUSG00000060601	22260	Nr1h2	nuclear receptor subfamily 1, group H, member 2	0.784583	6.02658	19.1345	1.21825e-05	7.64891e-05
ENSMUSG00000039621	277360	Prex1	phosphatidylinositol-3,4,5-trisphosphate-dependent Rac exchange factor 1	0.784493	3.66239	6.22746	0.0125784	0.03359
ENSMUSG00000023951	22339	Vegfa	vascular endothelial growth factor A	0.784326	7.03883	18.4232	1.76888e-05	0.00010681
ENSMUSG00000021756	16195	Il6st	interleukin 6 signal transducer	0.783866	3.98906	6.25254	0.0124016	0.033187
ENSMUSG00000116165	57028	Pdxp	pyridoxal (pyridoxine, vitamin B6) phosphatase	0.782852	9.54273	26.0908	3.2574e-07	2.81387e-06
ENSMUSG00000001313	11858	Rnd2	Rho family GTPase 2	0.782707	8.8426	23.5131	1.24063e-06	9.63311e-06
ENSMUSG00000031875	68119	Cmtm3	CKLF-like MARVEL transmembrane domain containing 3	0.782666	4.97957	7.67111	0.0056112	0.0170483
ENSMUSG00000036104	226407	Rab3gap1	RAB3 GTPase activating protein subunit 1	0.782662	4.12113	10.1361	0.0014539	0.0053797
ENSMUSG00000067629	240057	Syngap1	synaptic Ras GTPase activating protein 1 homolog (rat)	0.782096	7.38577	13.6654	0.000218439	0.00100292
ENSMUSG00000063049	69260	Ing2	inhibitor of growth family, member 2	0.780928	4.41667	10.1906	0.00141158	0.0052484
ENSMUSG00000044550	594844	Tceal3	transcription elongation factor A (SII)-like 3	0.780372	7.85683	15.0481	0.000104805	0.0005184
ENSMUSG00000021939	13030	Ctsb	cathepsin B	0.780233	9.35103	37.7426	8.07227e-10	1.07211e-08
ENSMUSG00000026158	70155	Ogfrl1	opioid growth factor receptor-like 1	0.779513	6.58936	18.5876	1.62274e-05	9.88667e-05
ENSMUSG00000026185	16011	Igfbp5	insulin-like growth factor binding protein 5	0.777297	5.85158	8.81261	0.00299156	0.00998487
ENSMUSG00000001383	66492	Zmat2	zinc finger, matrin type 2	0.776755	9.15431	45.6499	1.4139e-11	2.43001e-10
ENSMUSG00000041126	77605	H2afv	H2A histone family, member V	0.776698	4.50974	11.6232	0.000651334	0.00264554
ENSMUSG00000052613	11994	Pcdh15	protocadherin 15	0.776015	4.57148	8.23106	0.00411795	0.0130953
ENSMUSG00000015002	76740	Efr3a	EFR3 homolog A	0.775488	7.50587	13.8478	0.00019823	0.000920784
ENSMUSG00000051319	67885	Mtln	mitoregulin	0.774906	4.56277	13.446	0.000245531	0.00111398
ENSMUSG00000027984	15107	Hadh	hydroxyacyl-Coenzyme A dehydrogenase	0.773693	5.27808	8.37705	0.00379989	0.0122565
ENSMUSG00000022370	68537	Mrpl13	mitochondrial ribosomal protein L13	0.773367	5.25398	11.0041	0.000909128	0.00356196
ENSMUSG00000016534	16784	Lamp2	lysosomal-associated membrane protein 2	0.772105	5.34054	15.9829	6.39168e-05	0.000336341
ENSMUSG00000027316	14588	Gfra4	glial cell line derived neurotrophic factor family receptor alpha 4	0.771795	6.3432	12.584	0.000389053	0.00166913
ENSMUSG00000006717	66834	Acot13	acyl-CoA thioesterase 13	0.771467	5.86805	13.5986	0.000226355	0.00103596
ENSMUSG00000041571	20364	Selenow	selenoprotein W	0.771452	10.5405	31.0768	2.48015e-08	2.63459e-07
ENSMUSG00000014294	17991	Ndufa2	NADH:ubiquinone oxidoreductase subunit A2	0.770734	6.7926	20.1705	7.08383e-06	4.69314e-05
ENSMUSG00000056608	109151	Chd9	chromodomain helicase DNA binding protein 9	0.770402	4.50911	10.1824	0.0014179	0.00526341
ENSMUSG00000035161	18130	Ints6	integrator complex subunit 6	0.770369	3.7147	6.12875	0.0133001	0.0351101
ENSMUSG00000029166	100732	Mapre3	microtubule-associated protein, RP/EB family, member 3	0.769816	8.43837	26.3444	2.85647e-07	2.48995e-06
ENSMUSG00000024286	67974	Ccny	cyclin Y	0.769199	6.72614	28.3993	9.86993e-08	9.27016e-07
ENSMUSG00000028132	99887	Tmem56	transmembrane protein 56	0.768967	4.32504	10.3079	0.00132465	0.00495881
ENSMUSG00000038252	68298	Ncapd2	non-SMC condensin I complex, subunit D2	0.768874	3.35549	5.53217	0.0186699	0.0468476
ENSMUSG00000029366	13178	Dck	deoxycytidine kinase	0.767533	3.88644	8.22672	0.00412781	0.0131194
ENSMUSG00000022587	17069	Ly6e	lymphocyte antigen 6 complex, locus E	0.76726	7.05881	16.6222	4.56133e-05	0.000249875
ENSMUSG00000079020	106068	Slc45a4	solute carrier family 45, member 4	0.766979	4.78951	9.7617	0.00178185	0.00642794
ENSMUSG00000036225	106931	Kctd1	potassium channel tetramerisation domain containing 1	0.765121	4.02902	9.17775	0.00244975	0.00842202
ENSMUSG00000027332	56357	Ivd	isovaleryl coenzyme A dehydrogenase	0.764824	6.0704	10.3759	0.00127674	0.00480398
ENSMUSG00000010277	72503	2610507B11Rik	RIKEN cDNA 2610507B11 gene	0.763978	6.89325	16.7258	4.31889e-05	0.000237952
ENSMUSG00000050856	11958	Atp5k	ATP synthase, H+ transporting, mitochondrial F1F0 complex, subunit E	0.76262	7.65598	32.1105	1.45644e-08	1.6157e-07
ENSMUSG00000048978	22360	Nrsn1	neurensin 1	0.762366	7.91066	19.8379	8.42948e-06	5.47773e-05
ENSMUSG00000050321	246317	Neto1	neuropilin (NRP) and tolloid (TLL)-like 1	0.762224	6.05091	14.2473	0.000160291	0.000760822
ENSMUSG00000026361	214498	Cdc73	cell division cycle 73, Paf1/RNA polymerase II complex component	0.761761	4.98776	15.7201	7.34408e-05	0.000380077
ENSMUSG00000049556	235402	Lingo1	leucine rich repeat and Ig domain containing 1	0.7615	7.36733	24.3487	8.0381e-07	6.48624e-06
ENSMUSG00000019158	69094	Tmem160	transmembrane protein 160	0.760225	5.42681	14.8463	0.000116635	0.000571024
ENSMUSG00000023921	17850	Mmut	methylmalonyl-Coenzyme A mutase	0.759993	4.72317	5.6539	0.0174166	0.0442191
ENSMUSG00000034708	14824	Grn	granulin	0.759032	6.71975	16.9241	3.89039e-05	0.000216415
ENSMUSG00000001666	13202	Ddt	D-dopachrome tautomerase	0.757981	3.81847	8.13388	0.00434456	0.0137363
ENSMUSG00000030350	381813	Prmt8	protein arginine N-methyltransferase 8	0.757259	7.45302	17.3891	3.04564e-05	0.000173875
ENSMUSG00000001018	20615	Snapin	SNAP-associated protein	0.756481	5.40003	13.5134	0.000236866	0.00107807
ENSMUSG00000020311	66753	Erlec1	endoplasmic reticulum lectin 1	0.755703	4.43874	12.6052	0.000384665	0.00165462
ENSMUSG00000030020	243548	Prickle2	prickle planar cell polarity protein 2	0.75533	9.04649	25.9477	3.508e-07	3.01228e-06
ENSMUSG00000014748	21766	Tex261	testis expressed gene 261	0.753815	5.35416	8.72688	0.00313552	0.0104081
ENSMUSG00000034730	107831	Adgrb1	adhesion G protein-coupled receptor B1	0.752006	5.40834	6.72914	0.00948504	0.0264969
ENSMUSG00000025875	74257	Tspan17	tetraspanin 17	0.751404	3.8187	7.33872	0.0067485	0.0199254
ENSMUSG00000027305	69702	Ndufaf1	NADH:ubiquinone oxidoreductase complex assembly factor 1	0.751251	5.20159	13.5595	0.000231113	0.00105397
ENSMUSG00000021548	66671	Ccnh	cyclin H	0.751083	5.49962	16.7242	4.32254e-05	0.000238039
ENSMUSG00000020220	230895	Vps13d	vacuolar protein sorting 13D	0.750368	4.93486	15.1666	9.8431e-05	0.000492583
ENSMUSG00000045257	378462	Morn2	MORN repeat containing 2	0.749852	4.0542	7.75189	0.00536565	0.0164236
ENSMUSG00000021752	71393	Kctd6	potassium channel tetramerisation domain containing 6	0.749478	4.08831	6.64061	0.009968	0.0276249
ENSMUSG00000003948	67468	Mmd	monocyte to macrophage differentiation-associated	0.74939	7.63508	25.4981	4.42816e-07	3.74378e-06
ENSMUSG00000035790	66994	Cep19	centrosomal protein 19	0.749075	5.04351	10.8414	0.000992538	0.00385206
ENSMUSG00000026755	74192	Arpc5l	actin related protein 2/3 complex, subunit 5-like	0.749031	6.28055	27.3752	1.6757e-07	1.52415e-06
ENSMUSG00000091264	108934	Smim13	small integral membrane protein 13	0.749006	6.51502	21.7773	3.06197e-06	2.19406e-05
ENSMUSG00000025742	110639	Prps2	phosphoribosyl pyrophosphate synthetase 2	0.748741	5.03527	11.0727	0.000876078	0.00344184
ENSMUSG00000038615	18023	Nfe2l1	nuclear factor, erythroid derived 2,-like 1	0.748525	5.4459	13.6791	0.00021686	0.000997658
ENSMUSG00000041617	72315	Ccdc74a	coiled-coil domain containing 74A	0.748447	4.81874	6.13652	0.0132417	0.0349802
ENSMUSG00000028675	52830	Pnrc2	proline-rich nuclear receptor coactivator 2	0.747891	5.61876	15.6867	7.47464e-05	0.000385575
ENSMUSG00000070476	71532	Fam217b	family with sequence similarity 217, member B	0.747247	4.86425	8.69324	0.00319393	0.0105593
ENSMUSG00000030530	18550	Furin	furin (paired basic amino acid cleaving enzyme)	0.74715	5.05857	11.4872	0.000700768	0.0028254
ENSMUSG00000031453	19414	Rasa3	RAS p21 protein activator 3	0.746362	4.97443	8.48106	0.00358862	0.0116633
ENSMUSG00000028251	77032	Tstd3	thiosulfate sulfurtransferase (rhodanese)-like domain containing 3	0.745769	4.32772	9.7319	0.00181097	0.00652482
ENSMUSG00000036894	74012	Rap2b	RAP2B, member of RAS oncogene family	0.741005	6.84088	18.8639	1.40385e-05	8.70039e-05
ENSMUSG00000021635	19356	Rad17	RAD17 checkpoint clamp loader component	0.740887	3.56024	8.16227	0.00427708	0.0135456
ENSMUSG00000061762	21333	Tac1	tachykinin 1	0.740236	4.72303	6.82657	0.00898117	0.0252856
ENSMUSG00000063406	73130	Tmed5	transmembrane p24 trafficking protein 5	0.739804	4.27015	6.94509	0.00840495	0.0239266
ENSMUSG00000024423	16210	Impact	impact, RWD domain protein	0.739661	7.35847	28.1154	1.14292e-07	1.06565e-06
ENSMUSG00000020435	74309	Osbp2	oxysterol binding protein 2	0.739585	5.62488	16.2314	5.60558e-05	0.000300364
ENSMUSG00000030806	56216	Stx1b	syntaxin 1B	0.736465	7.09274	22.3228	2.30452e-06	1.69346e-05
ENSMUSG00000030161	57436	Gabarapl1	gamma-aminobutyric acid (GABA) A receptor-associated protein-like 1	0.736231	8.67942	37.2643	1.03158e-09	1.34678e-08
ENSMUSG00000019189	74315	Rnf145	ring finger protein 145	0.734024	5.08466	9.24087	0.00236673	0.0081816
ENSMUSG00000022231	20356	Sema5a	sema domain, seven thrombospondin repeats (type 1 and type 1-like), transmembrane domain (TM) and short cytoplasmic domain, (semaphorin) 5A	0.733856	6.59803	5.76515	0.0163471	0.0418677
ENSMUSG00000025040	72018	Fundc1	FUN14 domain containing 1	0.73333	4.6071	12.7366	0.000358574	0.00155752
ENSMUSG00000028974	13347	Dffa	DNA fragmentation factor, alpha subunit	0.732449	4.18943	8.19249	0.00420642	0.0133509
ENSMUSG00000058267	64659	Mrps14	mitochondrial ribosomal protein S14	0.732016	5.49743	11.8909	0.000564103	0.00232153
ENSMUSG00000035864	20979	Syt1	synaptotagmin I	0.731593	9.19561	35.0376	3.23405e-09	3.91589e-08
ENSMUSG00000028669	66193	Pithd1	PITH (C-terminal proteasome-interacting domain of thioredoxin-like) domain containing 1	0.731154	5.3602	10.6076	0.00112624	0.00429994
ENSMUSG00000040697	214063	Dnajc16	DnaJ heat shock protein family (Hsp40) member C16	0.730842	3.57349	6.41878	0.0112919	0.0307319
ENSMUSG00000057455	19762	Rit2	Ras-like without CAAX 2	0.730241	6.4762	22.1481	2.52402e-06	1.84183e-05
ENSMUSG00000021025	18035	Nfkbia	nuclear factor of kappa light polypeptide gene enhancer in B cells inhibitor, alpha	0.729835	5.18975	9.05506	0.00261969	0.00891405
ENSMUSG00000004849	11769	Ap1s1	adaptor protein complex AP-1, sigma 1	0.729828	6.39125	26.4978	2.63833e-07	2.31907e-06
ENSMUSG00000020225	68212	Tmbim4	transmembrane BAX inhibitor motif containing 4	0.729231	4.94504	10.3967	0.00126238	0.00475975
ENSMUSG00000021716	67288	Srek1ip1	splicing regulatory glutamine/lysine-rich protein 1interacting protein 1	0.728628	4.73998	8.59038	0.00337943	0.0110811
ENSMUSG00000034341	22378	Wbp2	WW domain binding protein 2	0.727844	9.20443	32.9465	9.47288e-09	1.07574e-07
ENSMUSG00000041697	12861	Cox6a1	cytochrome c oxidase subunit 6A1	0.727576	9.98312	41.1907	1.38077e-10	2.05953e-09
ENSMUSG00000030302	11941	Atp2b2	ATPase, Ca++ transporting, plasma membrane 2	0.725891	6.46266	12.8173	0.000343424	0.00149906
ENSMUSG00000006418	81018	Rnf114	ring finger protein 114	0.725802	4.69752	12.0824	0.000509004	0.00212439
ENSMUSG00000020570	19027	Sypl	synaptophysin-like protein	0.725034	4.89066	7.41008	0.00648596	0.0192688
ENSMUSG00000023236	20394	Scg5	secretogranin V	0.724805	9.13532	32.061	1.49409e-08	1.65427e-07
ENSMUSG00000025745	97212	Hadha	hydroxyacyl-Coenzyme A dehydrogenase/3-ketoacyl-Coenzyme A thiolase/enoyl-Coenzyme A hydratase (trifunctional protein), alpha subunit	0.723115	6.52707	10.3907	0.00126651	0.00477222
ENSMUSG00000029103	16976	Lrpap1	low density lipoprotein receptor-related protein associated protein 1	0.72225	6.43817	16.2914	5.43097e-05	0.000291959
ENSMUSG00000020883	72194	Fbxl20	F-box and leucine-rich repeat protein 20	0.721891	5.29916	6.93774	0.00843955	0.0240027
ENSMUSG00000027423	69178	Snx5	sorting nexin 5	0.72083	4.79366	11.8919	0.000563774	0.00232153
ENSMUSG00000033287	72844	Kctd17	potassium channel tetramerisation domain containing 17	0.71961	6.19532	18.263	1.92405e-05	0.000115093
ENSMUSG00000039686	227693	Zer1	zyg-11 related, cell cycle regulator	0.718566	7.79016	19.9609	7.90409e-06	5.16254e-05
ENSMUSG00000058503	68152	Fam133b	family with sequence similarity 133, member B	0.718525	4.22388	7.62697	0.00575018	0.0174254
ENSMUSG00000031987	112405	Egln1	egl-9 family hypoxia-inducible factor 1	0.717408	7.34825	17.6691	2.62867e-05	0.00015223
ENSMUSG00000060924	94109	Csmd1	CUB and Sushi multiple domains 1	0.717278	3.71209	7.65193	0.00567116	0.0172123
ENSMUSG00000022382	22422	Wnt7b	wingless-type MMTV integration site family, member 7B	0.717246	5.46685	11.0587	0.000882738	0.00346528
ENSMUSG00000096210	14958	H1f0	H1.0 linker histone	0.716768	6.38	19.5078	1.00192e-05	6.42018e-05
ENSMUSG00000042594	16923	Sh2b3	SH2B adaptor protein 3	0.716688	3.46947	5.58921	0.0180714	0.0456243
ENSMUSG00000032503	74100	Arpp21	cyclic AMP-regulated phosphoprotein, 21	0.716549	8.18126	18.2109	1.97746e-05	0.000117667
ENSMUSG00000031155	18715	Pim2	proviral integration site 2	0.715471	4.79806	11.7248	0.000616723	0.00251294
ENSMUSG00000020524	14799	Gria1	glutamate receptor, ionotropic, AMPA1 (alpha 1)	0.715447	7.19237	19.8447	8.39958e-06	5.46139e-05
ENSMUSG00000037706	12520	Cd81	CD81 antigen	0.715093	9.3727	33.8306	6.0126e-09	7.02181e-08
ENSMUSG00000024008	240058	Cpne5	copine V	0.71353	4.50931	7.18011	0.00737163	0.0214463
ENSMUSG00000029030	67808	Tprgl	transformation related protein 63 regulated like	0.713241	6.40273	11.953	0.000545588	0.00226231
ENSMUSG00000032348	14860	Gsta4	glutathione S-transferase, alpha 4	0.712336	6.07458	15.1283	0.000100448	0.000501367
ENSMUSG00000038042	218232	Ptpdc1	protein tyrosine phosphatase domain containing 1	0.710064	3.81535	5.66825	0.0172747	0.0439306
ENSMUSG00000031021	56786	Tmem9b	TMEM9 domain family, member B	0.709739	6.36883	17.2664	3.24888e-05	0.000184018
ENSMUSG00000071454	13528	Dtnb	dystrobrevin, beta	0.709672	4.66766	11.187	0.000823706	0.00326168
ENSMUSG00000056900	72607	Usp13	ubiquitin specific peptidase 13 (isopeptidase T-3)	0.708463	4.28575	7.96224	0.00477632	0.0148804
ENSMUSG00000053329	28295	Gatd3a	glutamine amidotransferase like class 1 domain containing 3A	0.707929	4.29752	5.54904	0.0184908	0.0464894
ENSMUSG00000026623	226856	Lpgat1	lysophosphatidylglycerol acyltransferase 1	0.707642	6.10447	13.6671	0.000218249	0.00100245
ENSMUSG00000041124	78100	Msantd4	Myb/SANT-like DNA-binding domain containing 4 with coiled-coils	0.707338	4.02671	9.27936	0.0023175	0.00802828
ENSMUSG00000028634	16656	Hivep3	human immunodeficiency virus type I enhancer binding protein 3	0.707099	5.59624	6.97211	0.00827898	0.0236088
ENSMUSG00000034109	73124	Golim4	golgi integral membrane protein 4	0.706039	4.65107	7.90571	0.00492789	0.0152458
ENSMUSG00000025981	67876	Coq10b	coenzyme Q10B	0.705536	3.85753	6.40688	0.0113679	0.0308729
ENSMUSG00000022054	18040	Nefm	neurofilament, medium polypeptide	0.703672	5.78779	9.90465	0.00164862	0.00599806
ENSMUSG00000006273	11966	Atp6v1b2	ATPase, H+ transporting, lysosomal V1 subunit B2	0.70263	10.4074	43.662	3.90282e-11	6.27668e-10
ENSMUSG00000063882	66576	Uqcrh	ubiquinol-cytochrome c reductase hinge protein	0.699662	7.03216	29.8086	4.76868e-08	4.7749e-07
ENSMUSG00000018865	29859	Sult4a1	sulfotransferase family 4A, member 1	0.699546	7.22519	26.5333	2.59034e-07	2.28391e-06
ENSMUSG00000032607	434437	Amt	aminomethyltransferase	0.69947	4.5024	6.18207	0.0129051	0.0342718
ENSMUSG00000032386	56404	Trip4	thyroid hormone receptor interactor 4	0.699318	6.11481	17.4889	2.88992e-05	0.00016589
ENSMUSG00000023055	67488	Calcoco1	calcium binding and coiled coil domain 1	0.698724	5.53317	7.13635	0.00755368	0.0218819
ENSMUSG00000049532	50524	Sall2	spalt like transcription factor 2	0.697656	4.61632	5.90862	0.015067	0.0390758
ENSMUSG00000045038	18754	Prkce	protein kinase C, epsilon	0.697187	8.07599	18.9167	1.36551e-05	8.4994e-05
ENSMUSG00000022474	29858	Pmm1	phosphomannomutase 1	0.696576	6.0591	17.9135	2.31175e-05	0.000135263
ENSMUSG00000019210	11973	Atp6v1e1	ATPase, H+ transporting, lysosomal V1 subunit E1	0.6961	8.38835	33.4504	7.31056e-09	8.46892e-08
ENSMUSG00000031198	67391	Fundc2	FUN14 domain containing 2	0.695889	6.32099	16.6205	4.56552e-05	0.000249986
ENSMUSG00000025531	12662	Chm	choroidermia (RAB escort protein 1)	0.695375	4.52026	9.76496	0.00177869	0.00642057
ENSMUSG00000004151	14009	Etv1	ets variant 1	0.695323	5.30043	6.76528	0.00929486	0.0260795
ENSMUSG00000040035	214240	Disp2	dispatched RND tramsporter family member 2	0.694851	7.76852	27.5784	1.50851e-07	1.383e-06
ENSMUSG00000029189	231238	Sel1l3	sel-1 suppressor of lin-12-like 3 (C. elegans)	0.694218	5.94418	9.55822	0.00199056	0.00708102
ENSMUSG00000024953	54683	Prdx5	peroxiredoxin 5	0.693664	8.88616	29.6557	5.16009e-08	5.1267e-07
ENSMUSG00000027333	228608	Smox	spermine oxidase	0.693503	5.38051	9.00424	0.00269354	0.00913314
ENSMUSG00000025133	101861	Ints4	integrator complex subunit 4	0.693041	4.63798	9.99694	0.00156801	0.0057374
ENSMUSG00000053436	26416	Mapk14	mitogen-activated protein kinase 14	0.692774	5.32137	15.5834	7.89429e-05	0.000404192
ENSMUSG00000021114	73834	Atp6v1d	ATPase, H+ transporting, lysosomal V1 subunit D	0.692363	9.05059	19.7021	9.05034e-06	5.85805e-05
ENSMUSG00000021496	72562	Pcbd2	pterin 4 alpha carbinolamine dehydratase/dimerization cofactor of hepatocyte nuclear factor 1 alpha (TCF1) 2	0.691779	4.64184	5.88567	0.0152646	0.039455
ENSMUSG00000034343	67921	Ube2f	ubiquitin-conjugating enzyme E2F (putative)	0.690659	6.24574	15.6719	7.53342e-05	0.000388131
ENSMUSG00000045201	218763	Lrrc3b	leucine rich repeat containing 3B	0.690568	5.02637	6.0189	0.0141534	0.037057
ENSMUSG00000039671	228880	Zmynd8	zinc finger, MYND-type containing 8	0.688233	5.80297	7.73042	0.00542981	0.0165935
ENSMUSG00000045948	24030	Mrps12	mitochondrial ribosomal protein S12	0.688128	5.52237	13.2358	0.000274656	0.00123061
ENSMUSG00000039182	105351	AW209491	expressed sequence AW209491	0.688107	5.21257	6.59573	0.0102224	0.0282212
ENSMUSG00000078517	230866	Emc1	ER membrane protein complex subunit 1	0.686039	6.37199	17.2681	3.2459e-05	0.00018394
ENSMUSG00000034875	110959	Nudt19	nudix (nucleoside diphosphate linked moiety X)-type motif 19	0.68594	5.44253	12.3703	0.000436211	0.00185418
ENSMUSG00000026163	77629	Sphkap	SPHK1 interactor, AKAP domain containing	0.685003	6.74155	11.1933	0.000820942	0.0032523
ENSMUSG00000021241	74316	Isca2	iron-sulfur cluster assembly 2	0.68436	7.32358	22.2538	2.38882e-06	1.74871e-05
ENSMUSG00000064363	17719	ND4	NADH dehydrogenase subunit 4	0.684125	14.6064	23.4055	1.31202e-06	1.01463e-05
ENSMUSG00000057181	70591	5730455P16Rik	RIKEN cDNA 5730455P16 gene	0.683739	4.81598	7.41205	0.00647883	0.0192526
ENSMUSG00000016382	102866	Pls3	plastin 3 (T-isoform)	0.683213	5.98913	15.1864	9.74041e-05	0.000488293
ENSMUSG00000028691	18477	Prdx1	peroxiredoxin 1	0.683047	7.58268	16.2066	5.67973e-05	0.00030349
ENSMUSG00000020027	216233	Socs2	suppressor of cytokine signaling 2	0.681309	5.5778	12.1886	0.00048082	0.00202067
ENSMUSG00000045083	242384	Lingo2	leucine rich repeat and Ig domain containing 2	0.680912	4.3405	6.69997	0.00964146	0.0268882
ENSMUSG00000087006	620695	Gm13889	predicted gene 13889	0.680897	6.41581	8.9216	0.00281818	0.00950537
ENSMUSG00000002871	24100	Tpra1	transmembrane protein, adipocyte asscociated 1	0.678177	4.98784	7.75841	0.00534629	0.0163817
ENSMUSG00000041961	407821	Znrf3	zinc and ring finger 3	0.677567	4.2081	5.77625	0.0162442	0.0416225
ENSMUSG00000061578	333050	Ksr2	kinase suppressor of ras 2	0.677556	4.59387	5.65367	0.0174188	0.0442191
ENSMUSG00000037771	22348	Slc32a1	solute carrier family 32 (GABA vesicular transporter), member 1	0.675987	7.08465	14.7299	0.000124062	0.000604304
ENSMUSG00000095098	240514	Ccdc85b	coiled-coil domain containing 85B	0.674938	5.29755	9.53202	0.00201918	0.00716735
ENSMUSG00000025903	18777	Lypla1	lysophospholipase 1	0.673961	5.36196	9.099	0.0025575	0.00872838
ENSMUSG00000027646	20779	Src	Rous sarcoma oncogene	0.673956	6.81881	9.77611	0.00176794	0.00638776
ENSMUSG00000040782	26374	Cop1	COP1, E3 ubiquitin ligase	0.673036	5.48534	10.597	0.00113271	0.00432177
ENSMUSG00000001158	66618	Snrnp27	small nuclear ribonucleoprotein 27 (U4/U6.U5)	0.672881	4.69668	10.94	0.000941093	0.00367097
ENSMUSG00000025484	54399	Bet1l	Bet1 golgi vesicular membrane trafficking protein like	0.6725	6.51707	9.89895	0.00165373	0.00601284
ENSMUSG00000029093	81840	Sorcs2	sortilin-related VPS10 domain containing receptor 2	0.670829	5.40701	14.4961	0.000140452	0.000675285
ENSMUSG00000028101	229615	Pias3	protein inhibitor of activated STAT 3	0.670181	4.27375	6.4087	0.0113562	0.0308485
ENSMUSG00000040797	243621	Iqsec3	IQ motif and Sec7 domain 3	0.670111	5.96564	16.0509	6.16617e-05	0.000326153
ENSMUSG00000016427	54405	Ndufa1	NADH:ubiquinone oxidoreductase subunit A1	0.669689	6.71651	22.6032	1.99154e-06	1.47381e-05
ENSMUSG00000056211	226412	R3hdm1	R3H domain containing 1	0.669491	6.82299	17.612	2.70881e-05	0.000156128
ENSMUSG00000028878	230789	Fam76a	family with sequence similarity 76, member A	0.669063	4.33993	5.50659	0.0189449	0.0474199
ENSMUSG00000036617	208618	Etl4	enhancer trap locus 4	0.668908	4.61804	5.9623	0.0146149	0.038118
ENSMUSG00000047388	234776	Atmin	ATM interactor	0.668729	4.40167	6.26733	0.0122985	0.0329648
ENSMUSG00000019923	52696	Zwint	ZW10 interactor	0.668401	10.7234	35.7854	2.20287e-09	2.73931e-08
ENSMUSG00000018932	26397	Map2k3	mitogen-activated protein kinase kinase 3	0.668112	5.42439	7.17359	0.00739846	0.0215026
ENSMUSG00000089847	14356	Timm10b	translocase of inner mitochondrial membrane 10B	0.667845	4.11077	6.30996	0.0120062	0.0323167
ENSMUSG00000048330	320360	Ric3	RIC3 acetylcholine receptor chaperone	0.667818	4.30528	6.32272	0.0119201	0.0321375
ENSMUSG00000021048	108156	Mthfd1	methylenetetrahydrofolate dehydrogenase (NADP+ dependent), methenyltetrahydrofolate cyclohydrolase, formyltetrahydrofolate synthase	0.666976	4.42679	8.66056	0.00325172	0.0107165
ENSMUSG00000037049	20597	Smpd1	sphingomyelin phosphodiesterase 1, acid lysosomal	0.662927	6.40964	19.0497	1.27359e-05	7.97029e-05
ENSMUSG00000039533	75104	Mmd2	monocyte to macrophage differentiation-associated 2	0.662179	6.94791	9.46064	0.00209928	0.00739243
ENSMUSG00000023960	83965	Enpp5	ectonucleotide pyrophosphatase/phosphodiesterase 5	0.661215	7.66624	18.2304	1.95734e-05	0.00011672
ENSMUSG00000052369	380967	Tmem106c	transmembrane protein 106C	0.660961	5.74272	6.75782	0.00933377	0.0261696
ENSMUSG00000059895	19245	Ptp4a3	protein tyrosine phosphatase 4a3	0.660516	6.08675	13.6585	0.000219249	0.00100584
ENSMUSG00000057229	66349	Dmac2	distal membrane arm assembly complex 2	0.659503	4.95362	7.6085	0.00580938	0.0175854
ENSMUSG00000038160	11793	Atg5	autophagy related 5	0.658867	4.382	7.01045	0.00810354	0.0232409
ENSMUSG00000071662	67710	Polr2g	polymerase (RNA) II (DNA directed) polypeptide G	0.658172	6.28928	14.7094	0.000125419	0.000610138
ENSMUSG00000021290	70257	Atp5mpl	ATP synthase membrane subunit 6.8PL	0.656373	8.23775	18.0651	2.13478e-05	0.000125611
ENSMUSG00000043415	71198	Otud1	OTU domain containing 1	0.653997	7.06998	7.21873	0.00721465	0.0210691
ENSMUSG00000030747	67800	Dgat2	diacylglycerol O-acyltransferase 2	0.652636	5.50762	12.0258	0.000524704	0.00218121
ENSMUSG00000018189	56207	Uchl5	ubiquitin carboxyl-terminal esterase L5	0.651554	5.45676	10.0049	0.00156124	0.00572205
ENSMUSG00000009905	70750	Kdsr	3-ketodihydrosphingosine reductase	0.650336	4.88506	8.5514	0.00345257	0.0112848
ENSMUSG00000046404	226418	Yod1	YOD1 deubiquitinase	0.649734	5.60258	8.67064	0.00323378	0.0106696
ENSMUSG00000019831	83767	Wasf1	WAS protein family, member 1	0.649382	7.18264	14.8751	0.000114868	0.000563575
ENSMUSG00000043991	19290	Pura	purine rich element binding protein A	0.649009	6.37482	6.32219	0.0119236	0.0321396
ENSMUSG00000021870	83997	Slmap	sarcolemma associated protein	0.648272	4.38214	6.82019	0.00901328	0.0253698
ENSMUSG00000049076	78618	Acap2	ArfGAP with coiled-coil, ankyrin repeat and PH domains 2	0.647683	4.42757	9.77003	0.0017738	0.00640491
ENSMUSG00000031605	77113	Klhl2	kelch-like 2, Mayven	0.64765	7.48992	16.3142	5.36596e-05	0.000289139
ENSMUSG00000038365	66822	Fbxo25	F-box protein 25	0.647644	6.66739	20.531	5.8674e-06	3.96497e-05
ENSMUSG00000040550	72201	Otud6b	OTU domain containing 6B	0.647476	5.54976	9.92232	0.00163287	0.00595015
ENSMUSG00000039156	116873	Stim2	stromal interaction molecule 2	0.644294	4.9721	6.68624	0.00971602	0.0270568
ENSMUSG00000032579	69536	Hemk1	HemK methyltransferase family member 1	0.6431	3.94778	7.07686	0.00780855	0.0225014
ENSMUSG00000035936	214579	Aldh5a1	aldhehyde dehydrogenase family 5, subfamily A1	0.642259	5.96182	11.2792	0.000783817	0.00311659
ENSMUSG00000032705	97827	Exd2	exonuclease 3'-5' domain containing 2	0.641806	5.52986	7.84564	0.00509436	0.0156975
ENSMUSG00000004110	12290	Cacna1e	calcium channel, voltage-dependent, R type, alpha 1E subunit	0.641246	5.05197	9.5212	0.00203112	0.00720086
ENSMUSG00000021061	20741	Sptb	spectrin beta, erythrocytic	0.641158	5.17428	7.24607	0.00710562	0.0207932
ENSMUSG00000061518	12859	Cox5b	cytochrome c oxidase subunit 5B	0.640731	5.70268	13.9485	0.000187888	0.00087699
ENSMUSG00000032422	244962	Snx14	sorting nexin 14	0.640684	4.45018	6.47554	0.0109369	0.0299213
ENSMUSG00000028041	11490	Adam15	a disintegrin and metallopeptidase domain 15 (metargidin)	0.639893	4.36777	7.61563	0.00578646	0.0175207
ENSMUSG00000031839	68196	Hsbp1	heat shock factor binding protein 1	0.639828	8.34272	37.6472	8.47703e-10	1.12457e-08
ENSMUSG00000045414	68861	Dipk2a	divergent protein kinase domain 2A	0.639312	5.32024	6.48129	0.0109016	0.0298458
ENSMUSG00000064370	17711	CYTB	cytochrome b	0.639287	15.631	33.3113	7.8523e-09	9.0402e-08
ENSMUSG00000017707	26943	Serinc3	serine incorporator 3	0.638917	7.99581	23.7862	1.07654e-06	8.4444e-06
ENSMUSG00000055681	59042	Cope	coatomer protein complex, subunit epsilon	0.638226	6.02738	7.75736	0.00534941	0.0163869
ENSMUSG00000009216	109349	Fam163b	family with sequence similarity 163, member B	0.637639	8.666	16.2052	5.68393e-05	0.000303573
ENSMUSG00000029455	11669	Aldh2	aldehyde dehydrogenase 2, mitochondrial	0.637384	4.68895	11.1816	0.000826127	0.00327014
ENSMUSG00000028576	67694	Ift74	intraflagellar transport 74	0.63621	5.5914	7.38423	0.00657982	0.0195074
ENSMUSG00000099083	223922	Atf7	activating transcription factor 7	0.635862	5.28474	7.25369	0.00707554	0.0207157
ENSMUSG00000025964	23792	Adam23	a disintegrin and metallopeptidase domain 23	0.635737	6.18425	14.1114	0.000172301	0.000810475
[truncated: 1,886 more rows]
