# Supplementary material for: Neuronal activity-dependent gene expression is stimulus-specific and changes with neuronal maturation
Source: Front Mol Neurosci. 2025 Oct 9;18:1609772. doi: 10.3389/fnmol.2025.1609772 (PMC12547137; doi:10.3389/fnmol.2025.1609772)
Supplement: Supplementary file 9 [file Table_6.xlsx]

## Sheet: Genes in Clusters_Bic_KCl_TTXw
genesInClustersTPM
treatment	ensembl	entrez	symbol	name	cluster
Bic	ENSMUSG00000045903	225872	Npas4	neuronal PAS domain protein 4	4
Bic	ENSMUSG00000071341	13656	Egr4	early growth response 4	4
Bic	ENSMUSG00000022602	11838	Arc	activity regulated cytoskeletal-associated protein	1
Bic	ENSMUSG00000020423	12227	Btg2	BTG anti-proliferation factor 2	1
Bic	ENSMUSG00000003545	14282	Fosb	FBJ osteosarcoma oncogene B	4
Bic	ENSMUSG00000087006	620695	Gm13889	predicted gene 13889	4
Bic	ENSMUSG00000026628	11910	Atf3	activating transcription factor 3	5
Bic	ENSMUSG00000021250	14281	Fos	FBJ osteosarcoma oncogene	4
Bic	ENSMUSG00000028195	16007	Ccn1	cellular communication network factor 1	1
Bic	ENSMUSG00000052837	16477	Junb	jun B proto-oncogene	4
Bic	ENSMUSG00000021453	23882	Gadd45g	growth arrest and DNA-damage-inducible 45 gamma	1
Bic	ENSMUSG00000023034	15370	Nr4a1	nuclear receptor subfamily 4, group A, member 1	4
Bic	ENSMUSG00000033730	13655	Egr3	early growth response 3	1
Bic	ENSMUSG00000041324	16323	Inhba	inhibin beta-A	4
Bic	ENSMUSG00000035329	70611	Fbxo33	F-box protein 33	4
Bic	ENSMUSG00000053560	15936	Ier2	immediate early response 2	1
Bic	ENSMUSG00000019960	67603	Dusp6	dual specificity phosphatase 6	1
Bic	ENSMUSG00000034936	80981	Arl4d	ADP-ribosylation factor-like 4D	1
Bic	ENSMUSG00000038418	13653	Egr1	early growth response 1	1
Bic	ENSMUSG00000024190	19252	Dusp1	dual specificity phosphatase 1	1
Bic	ENSMUSG00000001627	15982	Ifrd1	interferon-related developmental regulator 1	4
Bic	ENSMUSG00000059554	215814	Ccdc28a	coiled-coil domain containing 28A	2
Bic	ENSMUSG00000027358	12156	Bmp2	bone morphogenetic protein 2	4
Bic	ENSMUSG00000058354	16687	Krt6a	keratin 6A	3
Bic	ENSMUSG00000059991	53324	Nptx2	neuronal pentraxin 2	3
Bic	ENSMUSG00000019970	20393	Sgk1	serum/glucocorticoid regulated kinase 1	4
Bic	ENSMUSG00000020932	14580	Gfap	glial fibrillary acidic protein	1
Bic	ENSMUSG00000045414	68861	Dipk2a	divergent protein kinase domain 2A	5
Bic	ENSMUSG00000028634	16656	Hivep3	human immunodeficiency virus type I enhancer binding protein 3	3
Bic	ENSMUSG00000028341	18124	Nr4a3	nuclear receptor subfamily 4, group A, member 3	5
Bic	ENSMUSG00000005483	81489	Dnajb1	DnaJ heat shock protein family (Hsp40) member B1	4
Bic	ENSMUSG00000021895	71704	Arhgef3	Rho guanine nucleotide exchange factor (GEF) 3	3
Bic	ENSMUSG00000032487	19225	Ptgs2	prostaglandin-endoperoxide synthase 2	1
Bic	ENSMUSG00000046215	104582	Rprml	reprimo-like	1
Bic	ENSMUSG00000097113	100503460	Gm19705	predicted gene, 19705	2
Bic	ENSMUSG00000024014	18712	Pim1	proviral integration site 1	4
Bic	ENSMUSG00000043079	104027	Synpo	synaptopodin	1
Bic	ENSMUSG00000029641	68895	Rasl11a	RAS-like, family 11, member A	1
Bic	ENSMUSG00000017390	11676	Aldoc	aldolase C, fructose-bisphosphate	1
Bic	ENSMUSG00000067786	18111	Nnat	neuronatin	3
Bic	ENSMUSG00000036422	18530	Pcdh8	protocadherin 8	1
Bic	ENSMUSG00000008398	13713	Elk3	ELK3, member of ETS oncogene family	3
Bic	ENSMUSG00000040612	100039795	Ildr2	immunoglobulin-like domain containing receptor 2	3
Bic	ENSMUSG00000056749	18030	Nfil3	nuclear factor, interleukin 3, regulated	4
Bic	ENSMUSG00000028820	71514	Sfpq	splicing factor proline/glutamine rich (polypyrimidine tract binding protein associated)	1
Bic	ENSMUSG00000020644	15902	Id2	inhibitor of DNA binding 2	1
Bic	ENSMUSG00000026360	19735	Rgs2	regulator of G-protein signaling 2	4
Bic	ENSMUSG00000030549	56315	Rhcg	Rhesus blood group-associated C glycoprotein	3
Bic	ENSMUSG00000090125	18991	Pou3f1	POU domain, class 3, transcription factor 1	4
Bic	ENSMUSG00000032905	67526	Atg12	autophagy related 12	2
Bic	ENSMUSG00000028351	56710	Brinp1	bone morphogenic protein/retinoic acid inducible neural specific 1	3
Bic	ENSMUSG00000001119	12833	Col6a1	collagen, type VI, alpha 1	1
Bic	ENSMUSG00000043415	71198	Otud1	OTU domain containing 1	4
Bic	ENSMUSG00000049556	235402	Lingo1	leucine rich repeat and Ig domain containing 1	3
Bic	ENSMUSG00000048721	320116	Fndc9	fibronectin type III domain containing 9	3
Bic	ENSMUSG00000056306	329641	Sertm1	serine rich and transmembrane domain containing 1	3
Bic	ENSMUSG00000005125	17988	Ndrg1	N-myc downstream regulated gene 1	2
Bic	ENSMUSG00000028771	19248	Ptpn12	protein tyrosine phosphatase, non-receptor type 12	3
Bic	ENSMUSG00000002083	170770	Bbc3	BCL2 binding component 3	2
Bic	ENSMUSG00000020130	66687	Tbc1d15	TBC1 domain family, member 15	2
Bic	ENSMUSG00000040125	233919	Gpr26	G protein-coupled receptor 26	3
Bic	ENSMUSG00000044708	16513	Kcnj10	potassium inwardly-rectifying channel, subfamily J, member 10	3
Bic	ENSMUSG00000035283	11554	Adrb1	adrenergic receptor, beta 1	4
Bic	ENSMUSG00000009905	70750	Kdsr	3-ketodihydrosphingosine reductase	2
Bic	ENSMUSG00000028222	12307	Calb1	calbindin 1	1
Bic	ENSMUSG00000050334	320203	C130071C03Rik	RIKEN cDNA C130071C03 gene	3
Bic	ENSMUSG00000037060	109042	Cavin3	caveolae associated 3	1
Bic	ENSMUSG00000028517	67916	Plpp3	phospholipid phosphatase 3	1
Bic	ENSMUSG00000052684	16476	Jun	jun proto-oncogene	4
Bic	ENSMUSG00000007817	328365	Zmiz1	zinc finger, MIZ-type containing 1	3
Bic	ENSMUSG00000029135	14284	Fosl2	fos-like antigen 2	4
Bic	ENSMUSG00000029875	239650	Ccdc184	coiled-coil domain containing 184	4
Bic	ENSMUSG00000092274	66961	Neat1	nuclear paraspeckle assembly transcript 1 (non-protein coding)	1
Bic	ENSMUSG00000026826	18227	Nr4a2	nuclear receptor subfamily 4, group A, member 2	4
Bic	ENSMUSG00000000531	56149	Grasp	GRP1 (general receptor for phosphoinositides 1)-associated scaffold protein	4
Bic	ENSMUSG00000022237	67434	Ankrd33b	ankyrin repeat domain 33B	3
Bic	ENSMUSG00000035828	223775	Pim3	proviral integration site 3	1
Bic	ENSMUSG00000020607	105005	Lratd1	LRAT domain containing 1	1
Bic	ENSMUSG00000030607	11595	Acan	aggrecan	3
Bic	ENSMUSG00000026725	329278	Tnn	tenascin N	3
Bic	ENSMUSG00000094626	94047	Tmem121b	transmembrane protein 121B	1
Bic	ENSMUSG00000025068	14873	Gsto1	glutathione S-transferase omega 1	2
Bic	ENSMUSG00000006920	14055	Ezh1	enhancer of zeste 1 polycomb repressive complex 2 subunit	2
Bic	ENSMUSG00000045287	237847	Rtn4rl1	reticulon 4 receptor-like 1	1
Bic	ENSMUSG00000043496	66873	Tril	TLR4 interactor with leucine-rich repeats	3
Bic	ENSMUSG00000030898	12426	Cckbr	cholecystokinin B receptor	3
Bic	ENSMUSG00000031628	12367	Casp3	caspase 3	2
Bic	ENSMUSG00000097023	101694	Mir9-3hg	Mir9-3 host gene	3
Bic	ENSMUSG00000022114	24064	Spry2	sprouty RTK signaling antagonist 2	3
Bic	ENSMUSG00000022893	11504	Adamts1	a disintegrin-like and metallopeptidase (reprolysin type) with thrombospondin type 1 motif, 1	4
Bic	ENSMUSG00000022342	67498	Kcnv1	potassium channel, subfamily V, member 1	1
Bic	ENSMUSG00000042613	229534	Pbxip1	pre B cell leukemia transcription factor interacting protein 1	1
Bic	ENSMUSG00000048249	77128	Crebrf	CREB3 regulatory factor	2
Bic	ENSMUSG00000063434	66673	Sorcs3	sortilin-related VPS10 domain containing receptor 3	3
Bic	ENSMUSG00000020564	380753	Atxn7l1	ataxin 7-like 1	2
Bic	ENSMUSG00000015143	109711	Actn1	actinin, alpha 1	3
Bic	ENSMUSG00000022132	58187	Cldn10	claudin 10	3
Bic	ENSMUSG00000050751	209966	Pgbd5	piggyBac transposable element derived 5	3
Bic	ENSMUSG00000003974	108069	Grm3	glutamate receptor, metabotropic 3	1
Bic	ENSMUSG00000032181	20255	Scg3	secretogranin III	2
Bic	ENSMUSG00000034832	194388	Tet3	tet methylcytosine dioxygenase 3	1
Bic	ENSMUSG00000097195	72655	Snhg5	small nucleolar RNA host gene 5	2
Bic	ENSMUSG00000005804	18457	Bloc1s6	biogenesis of lysosomal organelles complex-1, subunit 6, pallidin	2
Bic	ENSMUSG00000049907	68939	Rasl11b	RAS-like, family 11, member B	3
Bic	ENSMUSG00000007617	26556	Homer1	homer scaffolding protein 1	1
Bic	ENSMUSG00000053846	16891	Lipg	lipase, endothelial	3
Bic	ENSMUSG00000048905	207819	4930539E08Rik	RIKEN cDNA 4930539E08 gene	2
Bic	ENSMUSG00000028803	74552	Nipal3	NIPA-like domain containing 3	2
Bic	ENSMUSG00000036699	72693	Zcchc12	zinc finger, CCHC domain containing 12	2
Bic	ENSMUSG00000109890	102688	AU023762	expressed sequence AU023762	3
Bic	ENSMUSG00000035021	217578	Baz1a	bromodomain adjacent to zinc finger domain 1A	1
Bic	ENSMUSG00000036533	260409	Cdc42ep3	CDC42 effector protein (Rho GTPase binding) 3	4
Bic	ENSMUSG00000042688	50772	Mapk6	mitogen-activated protein kinase 6	3
Bic	ENSMUSG00000048482	12064	Bdnf	brain derived neurotrophic factor	4
Bic	ENSMUSG00000086040	330319	Wipf3	WAS/WASL interacting protein family, member 3	3
Bic	ENSMUSG00000068888	76585	Lce1i	late cornified envelope 1I	3
Bic	ENSMUSG00000034006	66943	Pqlc1	PQ loop repeat containing 1	2
Bic	ENSMUSG00000078307	330941	AI593442	expressed sequence AI593442	4
Bic	ENSMUSG00000021775	353187	Nr1d2	nuclear receptor subfamily 1, group D, member 2	2
Bic	ENSMUSG00000055675	74901	Kbtbd11	kelch repeat and BTB (POZ) domain containing 11	3
Bic	ENSMUSG00000042063	56220	Zfp386	zinc finger protein 386 (Kruppel-like)	6
Bic	ENSMUSG00000045954	20324	Cavin2	caveolae associated 2	2
Bic	ENSMUSG00000042111	69668	Ccdc115	coiled-coil domain containing 115	2
Bic	ENSMUSG00000046447	66259	Camk2n1	calcium/calmodulin-dependent protein kinase II inhibitor 1	3
Bic	ENSMUSG00000047904	20606	Sstr2	somatostatin receptor 2	3
Bic	ENSMUSG00000039382	54636	Wdr45	WD repeat domain 45	2
Bic	ENSMUSG00000027270	76161	Lamp5	lysosomal-associated membrane protein family, member 5	3
Bic	ENSMUSG00000021508	57266	Cxcl14	chemokine (C-X-C motif) ligand 14	3
Bic	ENSMUSG00000028519	13131	Dab1	disabled 1	3
Bic	ENSMUSG00000030657	233781	Xylt1	xylosyltransferase 1	3
Bic	ENSMUSG00000068037	17171	Mas1	MAS1 oncogene	3
Bic	ENSMUSG00000059013	27387	Sh2d3c	SH2 domain containing 3C	2
Bic	ENSMUSG00000027953	19729	Slc50a1	solute carrier family 50 (sugar transporter), member 1	2
Bic	ENSMUSG00000061589	208266	Dot1l	DOT1-like, histone H3 methyltransferase (S. cerevisiae)	1
Bic	ENSMUSG00000062078	19317	Qk	quaking	1
Bic	ENSMUSG00000027499	18767	Pkia	protein kinase inhibitor, alpha	2
Bic	ENSMUSG00000027381	12125	Bcl2l11	BCL2-like 11 (apoptosis facilitator)	5
Bic	ENSMUSG00000076431	20677	Sox4	SRY (sex determining region Y)-box 4	5
Bic	ENSMUSG00000055866	18627	Per2	period circadian clock 2	1
Bic	ENSMUSG00000043463	319642	Rab9b	RAB9B, member RAS oncogene family	2
Bic	ENSMUSG00000031870	18667	Pgr	progesterone receptor	2
Bic	ENSMUSG00000039405	76453	Prss23	protease, serine 23	3
Bic	ENSMUSG00000037447	214855	Arid5a	AT rich interactive domain 5A (MRF1-like)	2
Bic	ENSMUSG00000032501	211770	Trib1	tribbles pseudokinase 1	1
Bic	ENSMUSG00000042659	66412	Arrdc4	arrestin domain containing 4	2
Bic	ENSMUSG00000063297	233271	Luzp2	leucine zipper protein 2	1
Bic	ENSMUSG00000032020	72828	Ubash3b	ubiquitin associated and SH3 domain containing, B	1
Bic	ENSMUSG00000029151	22784	Slc30a3	solute carrier family 30 (zinc transporter), member 3	3
Bic	ENSMUSG00000030111	232345	A2m	alpha-2-macroglobulin	3
Bic	ENSMUSG00000018774	12514	Cd68	CD68 antigen	2
Bic	ENSMUSG00000062901	75785	Klhl24	kelch-like 24	2
Bic	ENSMUSG00000042742	101148	Bmt2	base methyltransferase of 25S rRNA 2	5
Bic	ENSMUSG00000028972	12353	Car6	carbonic anhydrase 6	2
Bic	ENSMUSG00000048826	240025	Dact2	dishevelled-binding antagonist of beta-catenin 2	3
Bic	ENSMUSG00000023087	12457	Noct	nocturnin	3
Bic	ENSMUSG00000022010	21807	Tsc22d1	TSC22 domain family, member 1	5
Bic	ENSMUSG00000055805	57778	Fmnl1	formin-like 1	3
Bic	ENSMUSG00000041577	116847	Prelp	proline arginine-rich end leucine-rich repeat	1
Bic	ENSMUSG00000052430	12167	Bmpr1b	bone morphogenetic protein receptor, type 1B	1
Bic	ENSMUSG00000019880	72780	Rspo3	R-spondin 3	2
Bic	ENSMUSG00000010025	11671	Aldh3a2	aldehyde dehydrogenase family 3, subfamily A2	2
Bic	ENSMUSG00000031647	71306	Mfap3l	microfibrillar-associated protein 3-like	3
Bic	ENSMUSG00000007682	13371	Dio2	deiodinase, iodothyronine, type II	1
Bic	ENSMUSG00000005148	12224	Klf5	Kruppel-like factor 5	4
Bic	ENSMUSG00000026344	72585	Lypd1	Ly6/Plaur domain containing 1	1
Bic	ENSMUSG00000025880	17131	Smad7	SMAD family member 7	1
Bic	ENSMUSG00000037465	21847	Klf10	Kruppel-like factor 10	3
Bic	ENSMUSG00000022054	18040	Nefm	neurofilament, medium polypeptide	1
Bic	ENSMUSG00000024052	64898	Lpin2	lipin 2	2
Bic	ENSMUSG00000097772	100503199	5430416N02Rik	RIKEN cDNA 5430416N02 gene	2
Bic	ENSMUSG00000032740	108686	Ccdc88a	coiled coil domain containing 88A	1
Bic	ENSMUSG00000038530	19736	Rgs4	regulator of G-protein signaling 4	4
Bic	ENSMUSG00000028086	50754	Fbxw7	F-box and WD-40 domain protein 7	1
Bic	ENSMUSG00000028669	66193	Pithd1	PITH (C-terminal proteasome-interacting domain of thioredoxin-like) domain containing 1	2
Bic	ENSMUSG00000024883	225870	Rin1	Ras and Rab interactor 1	3
Bic	ENSMUSG00000050069	23893	Grem2	gremlin 2, DAN family BMP antagonist	2
Bic	ENSMUSG00000004085	65964	Map3k20	mitogen-activated protein kinase kinase kinase 20	2
Bic	ENSMUSG00000038370	66425	Pcp4l1	Purkinje cell protein 4-like 1	1
Bic	ENSMUSG00000039202	54608	Abhd2	abhydrolase domain containing 2	3
Bic	ENSMUSG00000000409	16818	Lck	lymphocyte protein tyrosine kinase	2
Bic	ENSMUSG00000079470	195434	Utp14b	UTP14B small subunit processome component	1
Bic	ENSMUSG00000027244	51897	Atg13	autophagy related 13	2
Bic	ENSMUSG00000018486	22412	Wnt9b	wingless-type MMTV integration site family, member 9B	3
Bic	ENSMUSG00000021318	14634	Gli3	GLI-Kruppel family member GLI3	1
Bic	ENSMUSG00000033960	240185	Jcad	junctional cadherin 5 associated	1
Bic	ENSMUSG00000030310	232333	Slc6a1	solute carrier family 6 (neurotransmitter transporter, GABA), member 1	3
Bic	ENSMUSG00000036466	214058	Megf11	multiple EGF-like-domains 11	3
Bic	ENSMUSG00000056708	15939	Ier5	immediate early response 5	1
Bic	ENSMUSG00000029512	22241	Ulk1	unc-51 like kinase 1	2
Bic	ENSMUSG00000036578	57780	Fxyd7	FXYD domain-containing ion transport regulator 7	1
Bic	ENSMUSG00000055775	17885	Myh8	myosin, heavy polypeptide 8, skeletal muscle, perinatal	1
Bic	ENSMUSG00000021379	15904	Id4	inhibitor of DNA binding 4	1
Bic	ENSMUSG00000031266	11605	Gla	galactosidase, alpha	2
Bic	ENSMUSG00000020176	14783	Grb10	growth factor receptor bound protein 10	2
Bic	ENSMUSG00000039478	78506	Micu3	mitochondrial calcium uptake family, member 3	2
Bic	ENSMUSG00000000305	12561	Cdh4	cadherin 4	3
Bic	ENSMUSG00000023004	22143	Tuba1b	tubulin, alpha 1B	3
Bic	ENSMUSG00000031657	234549	Heatr3	HEAT repeat containing 3	1
Bic	ENSMUSG00000039770	383295	Ypel5	yippee like 5	2
Bic	ENSMUSG00000036264	320027	Fstl4	follistatin-like 4	3
Bic	ENSMUSG00000086841	69221	2410006H16Rik	RIKEN cDNA 2410006H16 gene	2
Bic	ENSMUSG00000025425	225742	St8sia5	ST8 alpha-N-acetyl-neuraminide alpha-2,8-sialyltransferase 5	3
Bic	ENSMUSG00000024558	225724	Mapk4	mitogen-activated protein kinase 4	3
Bic	ENSMUSG00000049001	68169	Ndnf	neuron-derived neurotrophic factor	1
Bic	ENSMUSG00000048148	319555	Nwd1	NACHT and WD repeat domain containing 1	3
Bic	ENSMUSG00000031530	319520	Dusp4	dual specificity phosphatase 4	4
Bic	ENSMUSG00000026527	24012	Rgs7	regulator of G protein signaling 7	3
Bic	ENSMUSG00000005089	20511	Slc1a2	solute carrier family 1 (glial high affinity glutamate transporter), member 2	1
Bic	ENSMUSG00000066899	57251	Olfr870	olfactory receptor 870	5
Bic	ENSMUSG00000032413	114713	Rasa2	RAS p21 protein activator 2	1
Bic	ENSMUSG00000027296	228550	Itpka	inositol 1,4,5-trisphosphate 3-kinase A	1
Bic	ENSMUSG00000021701	20620	Plk2	polo like kinase 2	1
Bic	ENSMUSG00000024617	12322	Camk2a	calcium/calmodulin-dependent protein kinase II alpha	4
Bic	ENSMUSG00000040734	333654	Ppp1r13l	protein phosphatase 1, regulatory subunit 13 like	5
Bic	ENSMUSG00000053581	100494	Zfand2a	zinc finger, AN1-type domain 2A	2
Bic	ENSMUSG00000038400	65112	Pmepa1	prostate transmembrane protein, androgen induced 1	3
Bic	ENSMUSG00000055538	71918	Zcchc24	zinc finger, CCHC domain containing 24	1
Bic	ENSMUSG00000044985	259064	Olfr124	olfactory receptor 124	2
Bic	ENSMUSG00000034377	68842	Tulp4	tubby like protein 4	3
Bic	ENSMUSG00000055409	338352	Nell1	NEL-like 1	2
Bic	ENSMUSG00000040260	76441	Daam2	dishevelled associated activator of morphogenesis 2	1
Bic	ENSMUSG00000044647	77771	Csrnp3	cysteine-serine-rich nuclear protein 3	2
Bic	ENSMUSG00000027674	58869	Pex5l	peroxisomal biogenesis factor 5-like	3
Bic	ENSMUSG00000061436	15258	Hipk2	homeodomain interacting protein kinase 2	3
Bic	ENSMUSG00000031960	234734	Aars	alanyl-tRNA synthetase	2
Bic	ENSMUSG00000074766	319909	Ism1	isthmin 1, angiogenesis inhibitor	4
Bic	ENSMUSG00000027419	18549	Pcsk2	proprotein convertase subtilisin/kexin type 2	3
Bic	ENSMUSG00000026077	18143	Npas2	neuronal PAS domain protein 2	3
Bic	ENSMUSG00000032281	94180	Acsbg1	acyl-CoA synthetase bubblegum family member 1	3
Bic	ENSMUSG00000022055	18039	Nefl	neurofilament, light polypeptide	1
Bic	ENSMUSG00000094910	268595	D430019H16Rik	RIKEN cDNA D430019H16 gene	2
Bic	ENSMUSG00000041132	100637	N4bp2l1	NEDD4 binding protein 2-like 1	2
Bic	ENSMUSG00000033998	16525	Kcnk1	potassium channel, subfamily K, member 1	3
Bic	ENSMUSG00000024039	12411	Cbs	cystathionine beta-synthase	3
Bic	ENSMUSG00000063632	20666	Sox11	SRY (sex determining region Y)-box 11	1
Bic	ENSMUSG00000018648	56405	Dusp14	dual specificity phosphatase 14	5
Bic	ENSMUSG00000021010	27386	Npas3	neuronal PAS domain protein 3	3
Bic	ENSMUSG00000023960	83965	Enpp5	ectonucleotide pyrophosphatase/phosphodiesterase 5	2
Bic	ENSMUSG00000067279	53412	Ppp1r3c	protein phosphatase 1, regulatory subunit 3C	3
Bic	ENSMUSG00000029168	65254	Dpysl5	dihydropyrimidinase-like 5	2
Bic	ENSMUSG00000040659	27984	Efhd2	EF hand domain containing 2	4
Bic	ENSMUSG00000097929	69952	Tunar	Tcl1 upstream neural differentiation associated RNA	3
Bic	ENSMUSG00000089706	78603	B230216N24Rik	RIKEN cDNA B230216N24 gene	1
Bic	ENSMUSG00000059325	74318	Hopx	HOP homeobox	1
Bic	ENSMUSG00000053310	64011	Nrgn	neurogranin	3
Bic	ENSMUSG00000025025	17859	Mxi1	MAX interactor 1, dimerization protein	2
Bic	ENSMUSG00000073424	106648	Cyp4f15	cytochrome P450, family 4, subfamily f, polypeptide 15	1
Bic	ENSMUSG00000001525	22154	Tubb5	tubulin, beta 5 class I	3
Bic	ENSMUSG00000034413	240055	Neurl1b	neuralized E3 ubiquitin protein ligase 1B	2
Bic	ENSMUSG00000090063	320038	Dlx6os1	distal-less homeobox 6, opposite strand 1	1
Bic	ENSMUSG00000039830	50913	Olig2	oligodendrocyte transcription factor 2	1
Bic	ENSMUSG00000036585	14164	Fgf1	fibroblast growth factor 1	3
Bic	ENSMUSG00000026836	11477	Acvr1	activin A receptor, type 1	1
Bic	ENSMUSG00000020734	14813	Grin2c	glutamate receptor, ionotropic, NMDA2C (epsilon 3)	3
Bic	ENSMUSG00000068735	277414	Trp53i11	transformation related protein 53 inducible protein 11	3
Bic	ENSMUSG00000031610	20284	Scrg1	scrapie responsive gene 1	3
Bic	ENSMUSG00000096859	546943	Vmn1r176	vomeronasal 1 receptor 176	3
Bic	ENSMUSG00000023055	67488	Calcoco1	calcium binding and coiled coil domain 1	2
Bic	ENSMUSG00000035274	21983	Tpbg	trophoblast glycoprotein	3
Bic	ENSMUSG00000024589	83814	Nedd4l	neural precursor cell expressed, developmentally down-regulated gene 4-like	3
Bic	ENSMUSG00000049649	14748	Gpr3	G-protein coupled receptor 3	4
Bic	ENSMUSG00000040016	19218	Ptger3	prostaglandin E receptor 3 (subtype EP3)	2
Bic	ENSMUSG00000078317	14070	F8a	factor 8-associated gene A	3
Bic	ENSMUSG00000026073	16178	Il1r2	interleukin 1 receptor, type II	3
Bic	ENSMUSG00000062760	72301	Shisal1	shisa like 1	3
Bic	ENSMUSG00000018906	18452	P4ha2	procollagen-proline, 2-oxoglutarate 4-dioxygenase (proline 4-hydroxylase), alpha II polypeptide	2
Bic	ENSMUSG00000030790	11535	Adm	adrenomedullin	5
Bic	ENSMUSG00000029279	114642	Brdt	bromodomain, testis-specific	2
Bic	ENSMUSG00000032515	215418	Csrnp1	cysteine-serine-rich nuclear protein 1	4
Bic	ENSMUSG00000046449	245555	Nexmif	neurite extension and migration factor	1
Bic	ENSMUSG00000027978	19142	Prss12	protease, serine 12 neurotrypsin (motopsin)	2
Bic	ENSMUSG00000026202	22145	Tuba4a	tubulin, alpha 4A	3
Bic	ENSMUSG00000070498	208151	Tmem132b	transmembrane protein 132B	1
Bic	ENSMUSG00000036052	56323	Dnajb5	DnaJ heat shock protein family (Hsp40) member B5	1
Bic	ENSMUSG00000030701	27276	Plekhb1	pleckstrin homology domain containing, family B (evectins) member 1	3
Bic	ENSMUSG00000005360	20512	Slc1a3	solute carrier family 1 (glial high affinity glutamate transporter), member 3	3
Bic	ENSMUSG00000024497	18998	Pou4f3	POU domain, class 4, transcription factor 3	2
Bic	ENSMUSG00000040111	235283	Gramd1b	GRAM domain containing 1B	3
Bic	ENSMUSG00000025867	12890	Cplx2	complexin 2	1
Bic	ENSMUSG00000042388	242667	Dlgap3	DLG associated protein 3	3
Bic	ENSMUSG00000028567	66073	Txndc12	thioredoxin domain containing 12 (endoplasmic reticulum)	2
Bic	ENSMUSG00000062380	22152	Tubb3	tubulin, beta 3 class III	3
Bic	ENSMUSG00000030847	29810	Bag3	BCL2-associated athanogene 3	1
Bic	ENSMUSG00000038894	384783	Irs2	insulin receptor substrate 2	1
Bic	ENSMUSG00000025189	83674	Cnnm1	cyclin M1	5
Bic	ENSMUSG00000029334	19092	Prkg2	protein kinase, cGMP-dependent, type II	1
Bic	ENSMUSG00000037236	17184	Matr3	matrin 3	1
Bic	ENSMUSG00000021481	26919	Zfp346	zinc finger protein 346	2
Bic	ENSMUSG00000030082	53421	Sec61a1	Sec61 alpha 1 subunit (S. cerevisiae)	5
Bic	ENSMUSG00000063661	223915	Krt73	keratin 73	3
Bic	ENSMUSG00000032373	76459	Car12	carbonic anhydrase 12	2
Bic	ENSMUSG00000059146	18213	Ntrk3	neurotrophic tyrosine kinase, receptor, type 3	3
Bic	ENSMUSG00000054702	252903	Ap1s3	adaptor-related protein complex AP-1, sigma 3	3
Bic	ENSMUSG00000096145	27973	Vkorc1	vitamin K epoxide reductase complex, subunit 1	2
Bic	ENSMUSG00000026787	14417	Gad2	glutamic acid decarboxylase 2	1
Bic	ENSMUSG00000022269	211147	March11	membrane-associated ring finger (C3HC4) 11	4
Bic	ENSMUSG00000036928	50878	Stag3	stromal antigen 3	2
Bic	ENSMUSG00000032333	69106	Stoml1	stomatin-like 1	2
Bic	ENSMUSG00000033628	225326	Pik3c3	phosphatidylinositol 3-kinase catalytic subunit type 3	2
Bic	ENSMUSG00000034472	75141	Rasd2	RASD family, member 2	2
Bic	ENSMUSG00000029231	18595	Pdgfra	platelet derived growth factor receptor, alpha polypeptide	1
Bic	ENSMUSG00000040490	70530	Lrfn2	leucine rich repeat and fibronectin type III domain containing 2	3
Bic	ENSMUSG00000055485	320706	Soga1	suppressor of glucose, autophagy associated 1	2
Bic	ENSMUSG00000045573	18619	Penk	preproenkephalin	4
Bic	ENSMUSG00000025576	52897	Rbfox3	RNA binding protein, fox-1 homolog (C. elegans) 3	3
Bic	ENSMUSG00000035095	219148	Fam167a	family with sequence similarity 167, member A	3
Bic	ENSMUSG00000041710	22067	Trpc5	transient receptor potential cation channel, subfamily C, member 5	1
Bic	ENSMUSG00000085852	639658	Gm13807	predicted gene 13807	2
Bic	ENSMUSG00000062209	13869	Erbb4	erb-b2 receptor tyrosine kinase 4	1
Bic	ENSMUSG00000034522	380912	Zfp395	zinc finger protein 395	2
Bic	ENSMUSG00000061517	223227	Sox21	SRY (sex determining region Y)-box 21	1
Bic	ENSMUSG00000026456	72017	Cyb5r1	cytochrome b5 reductase 1	2
Bic	ENSMUSG00000032503	74100	Arpp21	cyclic AMP-regulated phosphoprotein, 21	1
Bic	ENSMUSG00000034353	51801	Ramp1	receptor (calcitonin) activity modifying protein 1	4
Bic	ENSMUSG00000074195	99709	Clca4b	chloride channel accessory 4B	1
Bic	ENSMUSG00000000056	67608	Narf	nuclear prelamin A recognition factor	2
Bic	ENSMUSG00000034858	235493	Fam214a	family with sequence similarity 214, member A	2
Bic	ENSMUSG00000031558	20563	Slit2	slit guidance ligand 2	2
Bic	ENSMUSG00000020649	20135	Rrm2	ribonucleotide reductase M2	1
Bic	ENSMUSG00000071172	20383	Srsf3	serine/arginine-rich splicing factor 3	3
Bic	ENSMUSG00000071265	74284	1700086L19Rik	RIKEN cDNA 1700086L19 gene	5
Bic	ENSMUSG00000026600	20652	Soat1	sterol O-acyltransferase 1	1
Bic	ENSMUSG00000001507	16400	Itga3	integrin alpha 3	2
Bic	ENSMUSG00000027375	17153	Mal	myelin and lymphocyte protein, T cell differentiation protein	1
Bic	ENSMUSG00000033174	23945	Mgll	monoglyceride lipase	1
Bic	ENSMUSG00000040435	17872	Ppp1r15a	protein phosphatase 1, regulatory subunit 15A	2
Bic	ENSMUSG00000052135	329934	Foxo6	forkhead box O6	3
Bic	ENSMUSG00000021750	268709	Fam107a	family with sequence similarity 107, member A	1
Bic	ENSMUSG00000025582	18164	Nptx1	neuronal pentraxin 1	3
Bic	ENSMUSG00000021587	18548	Pcsk1	proprotein convertase subtilisin/kexin type 1	4
Bic	ENSMUSG00000054099	319653	Slc25a40	solute carrier family 25, member 40	2
Bic	ENSMUSG00000013846	20442	St3gal1	ST3 beta-galactoside alpha-2,3-sialyltransferase 1	3
Bic	ENSMUSG00000028364	21923	Tnc	tenascin C	3
Bic	ENSMUSG00000094483	19291	Purb	purine rich element binding protein B	1
Bic	ENSMUSG00000047789	268706	Slc38a9	solute carrier family 38, member 9	2
Bic	ENSMUSG00000021363	17152	Mak	male germ cell-associated kinase	2
Bic	ENSMUSG00000005103	22388	Wdr1	WD repeat domain 1	3
Bic	ENSMUSG00000031004	17345	Mki67	antigen identified by monoclonal antibody Ki 67	1
Bic	ENSMUSG00000015312	17873	Gadd45b	growth arrest and DNA-damage-inducible 45 beta	4
Bic	ENSMUSG00000026748	67448	Plxdc2	plexin domain containing 2	1
Bic	ENSMUSG00000042195	72022	Slc35f2	solute carrier family 35, member F2	2
Bic	ENSMUSG00000069769	76626	Msi2	musashi RNA-binding protein 2	1
Bic	ENSMUSG00000019943	67972	Atp2b1	ATPase, Ca++ transporting, plasma membrane 1	1
Bic	ENSMUSG00000041959	20194	S100a10	S100 calcium binding protein A10 (calpactin)	3
Bic	ENSMUSG00000074039	75116	4930520O04Rik	RIKEN cDNA 4930520O04 gene	2
Bic	ENSMUSG00000037085	68260	Trmt12	tRNA methyltranferase 12	6
Bic	ENSMUSG00000026837	12831	Col5a1	collagen, type V, alpha 1	1
Bic	ENSMUSG00000000031	14955	H19	H19, imprinted maternally expressed transcript	2
Bic	ENSMUSG00000005198	20020	Polr2a	polymerase (RNA) II (DNA directed) polypeptide A	2
Bic	ENSMUSG00000036503	24017	Rnf13	ring finger protein 13	2
Bic	ENSMUSG00000022679	93734	Mpv17l	Mpv17 transgene, kidney disease mutant-like	2
Bic	ENSMUSG00000025579	14387	Gaa	glucosidase, alpha, acid	2
Bic	ENSMUSG00000029178	16599	Klf3	Kruppel-like factor 3 (basic)	1
Bic	ENSMUSG00000026473	14645	Glul	glutamate-ammonia ligase (glutamine synthetase)	1
Bic	ENSMUSG00000024411	11829	Aqp4	aquaporin 4	1
Bic	ENSMUSG00000025372	108100	Baiap2	brain-specific angiogenesis inhibitor 1-associated protein 2	4
Bic	ENSMUSG00000038074	231997	Fkbp14	FK506 binding protein 14	2
Bic	ENSMUSG00000055296	242474	Tmem245	transmembrane protein 245	2
Bic	ENSMUSG00000039182	105351	AW209491	expressed sequence AW209491	2
Bic	ENSMUSG00000003226	19386	Ranbp2	RAN binding protein 2	1
Bic	ENSMUSG00000030849	14183	Fgfr2	fibroblast growth factor receptor 2	1
Bic	ENSMUSG00000024042	17691	Sik1	salt inducible kinase 1	4
Bic	ENSMUSG00000059288	12593	Cdyl	chromodomain protein, Y chromosome-like	1
Bic	ENSMUSG00000048756	56484	Foxo3	forkhead box O3	2
Bic	ENSMUSG00000022553	68877	Maf1	MAF1 homolog, negative regulator of RNA polymerase III	2
Bic	ENSMUSG00000039410	70673	Prdm16	PR domain containing 16	3
Bic	ENSMUSG00000042211	107035	Fbxo38	F-box protein 38	2
Bic	ENSMUSG00000033952	12316	Aspm	abnormal spindle microtubule assembly	1
Bic	ENSMUSG00000054720	100604	Lrrc8c	leucine rich repeat containing 8 family, member C	3
Bic	ENSMUSG00000049950	227522	Rpp38	ribonuclease P/MRP 38 subunit	6
Bic	ENSMUSG00000022865	13052	Cxadr	coxsackie virus and adenovirus receptor	2
Bic	ENSMUSG00000029657	15505	Hsph1	heat shock 105kDa/110kDa protein 1	3
Bic	ENSMUSG00000036693	75416	Nop14	NOP14 nucleolar protein	2
Bic	ENSMUSG00000020190	17347	Mknk2	MAP kinase-interacting serine/threonine kinase 2	5
Bic	ENSMUSG00000032060	12955	Cryab	crystallin, alpha B	4
Bic	ENSMUSG00000038387	20130	Rras	related RAS viral (r-ras) oncogene	2
Bic	ENSMUSG00000025175	63828	Fn3k	fructosamine 3 kinase	2
Bic	ENSMUSG00000052397	22350	Ezr	ezrin	3
Bic	ENSMUSG00000035431	20605	Sstr1	somatostatin receptor 1	1
Bic	ENSMUSG00000032192	14697	Gnb5	guanine nucleotide binding protein (G protein), beta 5	3
Bic	ENSMUSG00000044340	98432	Phlpp1	PH domain and leucine rich repeat protein phosphatase 1	3
Bic	ENSMUSG00000043421	69573	Hilpda	hypoxia inducible lipid droplet associated	2
Bic	ENSMUSG00000040128	108767	Pnrc1	proline-rich nuclear receptor coactivator 1	2
Bic	ENSMUSG00000044348	67062	Slc25a53	solute carrier family 25, member 53	2
Bic	ENSMUSG00000031431	14605	Tsc22d3	TSC22 domain family, member 3	3
Bic	ENSMUSG00000058402	233058	Zfp420	zinc finger protein 420	2
Bic	ENSMUSG00000031604	66234	Msmo1	methylsterol monoxygenase 1	3
Bic	ENSMUSG00000030471	243983	Zdhhc13	zinc finger, DHHC domain containing 13	6
Bic	ENSMUSG00000028307	230163	Aldob	aldolase B, fructose-bisphosphate	2
Bic	ENSMUSG00000032238	19883	Rora	RAR-related orphan receptor alpha	2
Bic	ENSMUSG00000045636	102103	Mtus1	mitochondrial tumor suppressor 1	2
Bic	ENSMUSG00000035686	21835	Thrsp	thyroid hormone responsive	3
Bic	ENSMUSG00000049686	109305	Orai1	ORAI calcium release-activated calcium modulator 1	3
Bic	ENSMUSG00000034059	241525	Ypel4	yippee like 4	2
Bic	ENSMUSG00000026494	269152	Kif26b	kinesin family member 26B	2
Bic	ENSMUSG00000027641	19650	Rbl1	RB transcriptional corepressor like 1	1
Bic	ENSMUSG00000038473	70729	Nos1ap	nitric oxide synthase 1 (neuronal) adaptor protein	3
Bic	ENSMUSG00000029659	70717	Medag	mesenteric estrogen dependent adipogenesis	3
Bic	ENSMUSG00000030089	71699	Slc41a3	solute carrier family 41, member 3	2
Bic	ENSMUSG00000020914	21973	Top2a	topoisomerase (DNA) II alpha	1
Bic	ENSMUSG00000040018	226139	Cox15	cytochrome c oxidase assembly protein 15	2
Bic	ENSMUSG00000002274	70083	Metrn	meteorin, glial cell differentiation regulator	3
Bic	ENSMUSG00000032087	114873	Dscaml1	DS cell adhesion molecule like 1	3
Bic	ENSMUSG00000026547	21346	Tagln2	transgelin 2	1
Bic	ENSMUSG00000025269	77622	Apex2	apurinic/apyrimidinic endonuclease 2	1
Bic	ENSMUSG00000051855	17294	Mest	mesoderm specific transcript	1
Bic	ENSMUSG00000008318	320100	Relt	RELT tumor necrosis factor receptor	2
Bic	ENSMUSG00000032024	71566	Clmp	CXADR-like membrane protein	3
Bic	ENSMUSG00000020263	216190	Appl2	adaptor protein, phosphotyrosine interaction, PH domain and leucine zipper containing 2	3
Bic	ENSMUSG00000053004	15465	Hrh1	histamine receptor H1	3
Bic	ENSMUSG00000032532	12424	Cck	cholecystokinin	3
Bic	ENSMUSG00000068748	19283	Ptprz1	protein tyrosine phosphatase, receptor type Z, polypeptide 1	1
Bic	ENSMUSG00000045671	114716	Spred2	sprouty-related EVH1 domain containing 2	1
Bic	ENSMUSG00000010609	19165	Psen2	presenilin 2	2
Bic	ENSMUSG00000020650	12033	Bcap29	B cell receptor associated protein 29	2
Bic	ENSMUSG00000032940	224344	Rbm11	RNA binding motif protein 11	2
Bic	ENSMUSG00000031673	12552	Cdh11	cadherin 11	1
Bic	ENSMUSG00000027351	114715	Spred1	sprouty protein with EVH-1 domain 1, related sequence	1
Bic	ENSMUSG00000070802	434128	Pnmal2	PNMA-like 2	1
Bic	ENSMUSG00000047963	52331	Stbd1	starch binding domain 1	2
Bic	ENSMUSG00000042608	74178	Stk40	serine/threonine kinase 40	1
Bic	ENSMUSG00000034235	78787	Usp54	ubiquitin specific peptidase 54	2
Bic	ENSMUSG00000035248	214290	Tut7	terminal uridylyl transferase 7	6
Bic	ENSMUSG00000026816	70239	Gtf3c5	general transcription factor IIIC, polypeptide 5	6
Bic	ENSMUSG00000000838	14265	Fmr1	fragile X mental retardation 1	1
Bic	ENSMUSG00000034845	84094	Plvap	plasmalemma vesicle associated protein	2
Bic	ENSMUSG00000071547	70021	Nt5dc2	5'-nucleotidase domain containing 2	3
Bic	ENSMUSG00000030208	13730	Emp1	epithelial membrane protein 1	4
Bic	ENSMUSG00000025417	117150	Pip4k2c	phosphatidylinositol-5-phosphate 4-kinase, type II, gamma	3
Bic	ENSMUSG00000050953	14609	Gja1	gap junction protein, alpha 1	1
Bic	ENSMUSG00000021460	11992	Auh	AU RNA binding protein/enoyl-coenzyme A hydratase	2
Bic	ENSMUSG00000094936	19653	Rbm4	RNA binding motif protein 4	3
Bic	ENSMUSG00000048376	14062	F2r	coagulation factor II (thrombin) receptor	2
Bic	ENSMUSG00000039913	241656	Pak7	p21 (RAC1) activated kinase 7	1
Bic	ENSMUSG00000002980	57278	Bcam	basal cell adhesion molecule	2
Bic	ENSMUSG00000028226	17389	Mmp16	matrix metallopeptidase 16	1
Bic	ENSMUSG00000020034	216198	Tcp11l2	t-complex 11 (mouse) like 2	2
Bic	ENSMUSG00000026834	269275	Acvr1c	activin A receptor, type IC	3
Bic	ENSMUSG00000002222	68477	Rmnd5a	required for meiotic nuclear division 5 homolog A	2
Bic	ENSMUSG00000033644	57746	Piwil2	piwi-like RNA-mediated gene silencing 2	2
Bic	ENSMUSG00000002058	22248	Unc119	unc-119 lipid binding chaperone	2
Bic	ENSMUSG00000018659	103711	Pnpo	pyridoxine 5'-phosphate oxidase	2
Bic	ENSMUSG00000087590	69749	Epb41l4aos	erythrocyte membrane protein band 4.1 like 4a, opposite strand	2
Bic	ENSMUSG00000062372	83762	Otof	otoferlin	3
Bic	ENSMUSG00000021728	13723	Emb	embigin	2
Bic	ENSMUSG00000021613	12950	Hapln1	hyaluronan and proteoglycan link protein 1	1
Bic	ENSMUSG00000042622	17133	Maff	v-maf musculoaponeurotic fibrosarcoma oncogene family, protein F (avian)	5
Bic	ENSMUSG00000067578	228942	Cbln4	cerebellin 4 precursor protein	3
Bic	ENSMUSG00000031402	17524	Mpp1	membrane protein, palmitoylated	2
Bic	ENSMUSG00000046160	50914	Olig1	oligodendrocyte transcription factor 1	1
Bic	ENSMUSG00000032965	73916	Ift57	intraflagellar transport 57	4
Bic	ENSMUSG00000016526	226419	Dyrk3	dual-specificity tyrosine-(Y)-phosphorylation regulated kinase 3	3
Bic	ENSMUSG00000023913	27226	Pla2g7	phospholipase A2, group VII (platelet-activating factor acetylhydrolase, plasma)	3
Bic	ENSMUSG00000009535	67897	Rnmt	RNA (guanine-7-) methyltransferase	2
Bic	ENSMUSG00000030095	74122	Tmem43	transmembrane protein 43	2
Bic	ENSMUSG00000032231	12306	Anxa2	annexin A2	3
Bic	ENSMUSG00000026932	67991	Nacc2	nucleus accumbens associated 2, BEN and BTB (POZ) domain containing	1
Bic	ENSMUSG00000039007	54381	Cpq	carboxypeptidase Q	3
Bic	ENSMUSG00000039910	17684	Cited2	Cbp/p300-interacting transactivator, with Glu/Asp-rich carboxy-terminal domain, 2	1
Bic	ENSMUSG00000025408	13198	Ddit3	DNA-damage inducible transcript 3	2
Bic	ENSMUSG00000001763	232670	Tspan33	tetraspanin 33	2
Bic	ENSMUSG00000040747	12508	Cd53	CD53 antigen	2
Bic	ENSMUSG00000049670	226123	Morn4	MORN repeat containing 4	2
Bic	ENSMUSG00000049939	192198	Lrrc4	leucine rich repeat containing 4	4
Bic	ENSMUSG00000010307	67893	Tmem86a	transmembrane protein 86A	2
Bic	ENSMUSG00000030447	20430	Cyfip1	cytoplasmic FMR1 interacting protein 1	3
Bic	ENSMUSG00000033760	66704	Rbm4b	RNA binding motif protein 4B	1
Bic	ENSMUSG00000029726	231803	Mepce	methylphosphate capping enzyme	2
Bic	ENSMUSG00000051048	320452	P4ha3	procollagen-proline, 2-oxoglutarate 4-dioxygenase (proline 4-hydroxylase), alpha polypeptide III	1
Bic	ENSMUSG00000000078	23849	Klf6	Kruppel-like factor 6	1
Bic	ENSMUSG00000022860	246048	Chodl	chondrolectin	1
Bic	ENSMUSG00000049281	235281	Scn3b	sodium channel, voltage-gated, type III, beta	2
Bic	ENSMUSG00000024030	11307	Abcg1	ATP binding cassette subfamily G member 1	2
Bic	ENSMUSG00000034853	329910	Acot11	acyl-CoA thioesterase 11	1
Bic	ENSMUSG00000043391	72190	2510009E07Rik	RIKEN cDNA 2510009E07 gene	3
Bic	ENSMUSG00000021255	26380	Esrrb	estrogen related receptor, beta	3
Bic	ENSMUSG00000039246	226791	Lyplal1	lysophospholipase-like 1	2
Bic	ENSMUSG00000039163	67899	Cmc1	COX assembly mitochondrial protein 1	2
Bic	ENSMUSG00000033491	244954	Prss35	protease, serine 35	3
Bic	ENSMUSG00000024427	24066	Spry4	sprouty RTK signaling antagonist 4	1
Bic	ENSMUSG00000022895	23872	Ets2	E26 avian leukemia oncogene 2, 3' domain	4
Bic	ENSMUSG00000000296	21987	Tpd52l1	tumor protein D52-like 1	2
Bic	ENSMUSG00000032312	12988	Csk	c-src tyrosine kinase	3
Bic	ENSMUSG00000022723	224273	Crybg3	beta-gamma crystallin domain containing 3	6
Bic	ENSMUSG00000022151	67515	Ttc33	tetratricopeptide repeat domain 33	2
Bic	ENSMUSG00000044317	319197	Gpr4	G protein-coupled receptor 4	3
Bic	ENSMUSG00000001025	20200	S100a6	S100 calcium binding protein A6 (calcyclin)	1
Bic	ENSMUSG00000039809	242425	Gabbr2	gamma-aminobutyric acid (GABA) B receptor, 2	4
Bic	ENSMUSG00000031586	19663	Rbpms	RNA binding protein gene with multiple splicing	2
Bic	ENSMUSG00000019900	320995	Rfx6	regulatory factor X, 6	1
Bic	ENSMUSG00000022197	68070	Pdzd2	PDZ domain containing 2	3
Bic	ENSMUSG00000045092	13609	S1pr1	sphingosine-1-phosphate receptor 1	1
Bic	ENSMUSG00000032131	192663	Abcg4	ATP binding cassette subfamily G member 4	2
Bic	ENSMUSG00000037709	58909	Fam13a	family with sequence similarity 13, member A	2
Bic	ENSMUSG00000051864	223754	Tbc1d22a	TBC1 domain family, member 22a	2
Bic	ENSMUSG00000020375	216724	Rufy1	RUN and FYVE domain containing 1	2
Bic	ENSMUSG00000037617	26942	Spag1	sperm associated antigen 1	3
Bic	ENSMUSG00000021876	58809	Rnase4	ribonuclease, RNase A family 4	2
Bic	ENSMUSG00000001995	244668	Sipa1l2	signal-induced proliferation-associated 1 like 2	3
Bic	ENSMUSG00000018820	319740	Zfyve27	zinc finger, FYVE domain containing 27	2
Bic	ENSMUSG00000079020	106068	Slc45a4	solute carrier family 45, member 4	2
Bic	ENSMUSG00000022033	52033	Pbk	PDZ binding kinase	3
Bic	ENSMUSG00000060487	320825	Samd5	sterile alpha motif domain containing 5	1
Bic	ENSMUSG00000068452	214593	Duox2	dual oxidase 2	2
Bic	ENSMUSG00000019772	22353	Vip	vasoactive intestinal polypeptide	4
Bic	ENSMUSG00000029290	54367	Zfp326	zinc finger protein 326	3
Bic	ENSMUSG00000039126	353211	Prune2	prune homolog 2	2
Bic	ENSMUSG00000026605	108000	Cenpf	centromere protein F	1
Bic	ENSMUSG00000091956	75697	C2cd4b	C2 calcium-dependent domain containing 4B	1
Bic	ENSMUSG00000030094	22591	Xpc	xeroderma pigmentosum, complementation group C	2
Bic	ENSMUSG00000033159	69171	Cnppd1	cyclin Pas1/PHO80 domain containing 1	2
Bic	ENSMUSG00000018425	67487	Dhx40	DEAH (Asp-Glu-Ala-His) box polypeptide 40	2
Bic	ENSMUSG00000053716	235584	Dusp7	dual specificity phosphatase 7	3
Bic	ENSMUSG00000049420	77220	Tmem200a	transmembrane protein 200A	1
Bic	ENSMUSG00000008540	56615	Mgst1	microsomal glutathione S-transferase 1	4
Bic	ENSMUSG00000004902	71803	Slc25a18	solute carrier family 25 (mitochondrial carrier), member 18	3
Bic	ENSMUSG00000037161	67749	Mgarp	mitochondria localized glutamic acid rich protein	2
Bic	ENSMUSG00000040767	78372	Snrnp25	small nuclear ribonucleoprotein 25 (U11/U12)	2
Bic	ENSMUSG00000022557	12181	Bop1	block of proliferation 1	3
Bic	ENSMUSG00000051375	75599	Pcdh1	protocadherin 1	3
Bic	ENSMUSG00000031344	57249	Gabrq	gamma-aminobutyric acid (GABA) A receptor, subunit theta	2
Bic	ENSMUSG00000046567	68281	4930430F08Rik	RIKEN cDNA 4930430F08 gene	2
Bic	ENSMUSG00000035621	59090	Midn	midnolin	4
Bic	ENSMUSG00000029580	11461	Actb	actin, beta	1
Bic	ENSMUSG00000051456	56534	Hspb3	heat shock protein 3	5
Bic	ENSMUSG00000027560	76829	Dok5	docking protein 5	4
Bic	ENSMUSG00000043531	58178	Sorcs1	sortilin-related VPS10 domain containing receptor 1	1
Bic	ENSMUSG00000051067	237403	Lingo3	leucine rich repeat and Ig domain containing 3	3
Bic	ENSMUSG00000041935	106064	AW549877	expressed sequence AW549877	2
Bic	ENSMUSG00000055560	328274	Zfp459	zinc finger protein 459	5
Bic	ENSMUSG00000028909	19273	Ptpru	protein tyrosine phosphatase, receptor type, U	2
Bic	ENSMUSG00000063801	11778	Ap3s2	adaptor-related protein complex 3, sigma 2 subunit	2
Bic	ENSMUSG00000072893	74476	4933439C10Rik	RIKEN cDNA 4933439C10 gene	2
Bic	ENSMUSG00000031534	102032	Smim19	small integral membrane protein 19	2
Bic	ENSMUSG00000052392	171282	Acot4	acyl-CoA thioesterase 4	2
Bic	ENSMUSG00000043183	319719	Simc1	SUMO-interacting motifs containing 1	2
Bic	ENSMUSG00000036764	30045	Dnajc12	DnaJ heat shock protein family (Hsp40) member C12	2
Bic	ENSMUSG00000002489	21844	Tiam1	T cell lymphoma invasion and metastasis 1	1
Bic	ENSMUSG00000090071	12570	Cdk5r2	cyclin-dependent kinase 5, regulatory subunit 2 (p39)	3
Bic	ENSMUSG00000031883	12354	Car7	carbonic anhydrase 7	3
Bic	ENSMUSG00000031073	14170	Fgf15	fibroblast growth factor 15	2
Bic	ENSMUSG00000025176	67432	Hoga1	4-hydroxy-2-oxoglutarate aldolase 1	3
Bic	ENSMUSG00000061353	20315	Cxcl12	chemokine (C-X-C motif) ligand 12	3
Bic	ENSMUSG00000020397	66213	Med7	mediator complex subunit 7	1
Bic	ENSMUSG00000040746	70510	Rnf167	ring finger protein 167	2
Bic	ENSMUSG00000010066	56808	Cacna2d2	calcium channel, voltage-dependent, alpha 2/delta subunit 2	1
Bic	ENSMUSG00000078607	69066	1810010H24Rik	RIKEN cDNA 1810010H24 gene	2
Bic	ENSMUSG00000057229	66349	Dmac2	distal membrane arm assembly complex 2	2
Bic	ENSMUSG00000038150	66612	Ormdl3	ORM1-like 3 (S. cerevisiae)	2
Bic	ENSMUSG00000036833	241274	Pnpla7	patatin-like phospholipase domain containing 7	2
Bic	ENSMUSG00000032353	66111	Tmed3	transmembrane p24 trafficking protein 3	2
Bic	ENSMUSG00000028233	116940	Tgs1	trimethylguanosine synthase 1	2
Bic	ENSMUSG00000062345	18788	Serpinb2	serine (or cysteine) peptidase inhibitor, clade B, member 2	1
Bic	ENSMUSG00000060961	54403	Slc4a4	solute carrier family 4 (anion exchanger), member 4	1
Bic	ENSMUSG00000098557	239217	Kctd12	potassium channel tetramerisation domain containing 12	1
Bic	ENSMUSG00000022836	107589	Mylk	myosin, light polypeptide kinase	3
Bic	ENSMUSG00000059003	14811	Grin2a	glutamate receptor, ionotropic, NMDA2A (epsilon 1)	1
Bic	ENSMUSG00000044827	21897	Tlr1	toll-like receptor 1	1
Bic	ENSMUSG00000027742	67542	Cog6	component of oligomeric golgi complex 6	2
Bic	ENSMUSG00000028053	192195	Ash1l	ASH1 like histone lysine methyltransferase	1
Bic	ENSMUSG00000021743	54713	Fezf2	Fez family zinc finger 2	4
Bic	ENSMUSG00000030554	233335	Synm	synemin, intermediate filament protein	2
Bic	ENSMUSG00000053519	70357	Kcnip1	Kv channel-interacting protein 1	1
Bic	ENSMUSG00000020326	12450	Ccng1	cyclin G1	2
Bic	ENSMUSG00000039713	269608	Plekhg5	pleckstrin homology domain containing, family G (with RhoGef domain) member 5	1
Bic	ENSMUSG00000070371	77613	Prss36	protease, serine 36	2
Bic	ENSMUSG00000049265	16527	Kcnk3	potassium channel, subfamily K, member 3	1
Bic	ENSMUSG00000038518	16468	Jarid2	jumonji, AT rich interactive domain 2	3
Bic	ENSMUSG00000039414	320473	Heatr5b	HEAT repeat containing 5B	2
Bic	ENSMUSG00000030134	70727	Rasgef1a	RasGEF domain family, member 1A	1
Bic	ENSMUSG00000041180	226098	Hectd2	HECT domain E3 ubiquitin protein ligase 2	1
Bic	ENSMUSG00000113919	102637730	Gm34466	predicted gene, 34466	4
Bic	ENSMUSG00000037321	21354	Tap1	transporter 1, ATP-binding cassette, sub-family B (MDR/TAP)	2
Bic	ENSMUSG00000066235	215494	Pomgnt2	protein O-linked mannose beta 1,4-N-acetylglucosaminyltransferase 2	2
Bic	ENSMUSG00000026003	11363	Acadl	acyl-Coenzyme A dehydrogenase, long-chain	3
Bic	ENSMUSG00000067629	240057	Syngap1	synaptic Ras GTPase activating protein 1 homolog (rat)	3
Bic	ENSMUSG00000031576	16532	Kcnu1	potassium channel, subfamily U, member 1	2
Bic	ENSMUSG00000048001	15208	Hes5	hes family bHLH transcription factor 5	2
Bic	ENSMUSG00000030747	67800	Dgat2	diacylglycerol O-acyltransferase 2	2
Bic	ENSMUSG00000024785	59028	Rcl1	RNA terminal phosphate cyclase-like 1	2
Bic	ENSMUSG00000042589	13048	Cux2	cut-like homeobox 2	1
Bic	ENSMUSG00000026020	55989	Nop58	NOP58 ribonucleoprotein	1
Bic	ENSMUSG00000030643	75985	Rab30	RAB30, member RAS oncogene family	2
Bic	ENSMUSG00000026479	16782	Lamc2	laminin, gamma 2	2
Bic	ENSMUSG00000007646	114714	Rad51c	RAD51 paralog C	2
Bic	ENSMUSG00000037692	230793	Ahdc1	AT hook, DNA binding motif, containing 1	1
Bic	ENSMUSG00000031399	66294	Fam3a	family with sequence similarity 3, member A	2
Bic	ENSMUSG00000048644	330695	Ctxn1	cortexin 1	3
Bic	ENSMUSG00000066197	209776	Gpr139	G protein-coupled receptor 139	2
Bic	ENSMUSG00000000266	23947	Mid2	midline 2	2
Bic	ENSMUSG00000037225	14173	Fgf2	fibroblast growth factor 2	1
Bic	ENSMUSG00000034173	71970	Zbed5	zinc finger, BED type containing 5	2
Bic	ENSMUSG00000061653	113856	Vmn1r46	vomeronasal 1 receptor 46	2
Bic	ENSMUSG00000018476	216850	Kdm6b	KDM1 lysine (K)-specific demethylase 6B	3
Bic	ENSMUSG00000031546	109145	Gins4	GINS complex subunit 4 (Sld5 homolog)	2
Bic	ENSMUSG00000037747	70911	Phyhipl	phytanoyl-CoA hydroxylase interacting protein-like	3
Bic	ENSMUSG00000027823	229363	Gmps	guanine monophosphate synthetase	2
Bic	ENSMUSG00000024517	225642	Grp	gastrin releasing peptide	3
Bic	ENSMUSG00000020657	217378	Dnajc27	DnaJ heat shock protein family (Hsp40) member C27	2
Bic	ENSMUSG00000032641	14760	Gpr19	G protein-coupled receptor 19	5
Bic	ENSMUSG00000043445	67078	Pgp	phosphoglycolate phosphatase	3
Bic	ENSMUSG00000034532	50759	Fbxo16	F-box protein 16	2
Bic	ENSMUSG00000006522	16426	Itih3	inter-alpha trypsin inhibitor, heavy chain 3	3
Bic	ENSMUSG00000020519	50724	Sap30l	SAP30-like	2
Bic	ENSMUSG00000034245	232232	Hdac11	histone deacetylase 11	2
Bic	ENSMUSG00000028945	19744	Rheb	Ras homolog enriched in brain	4
Bic	ENSMUSG00000042460	94192	C1galt1	core 1 synthase, glycoprotein-N-acetylgalactosamine 3-beta-galactosyltransferase, 1	3
Bic	ENSMUSG00000024521	58801	Pmaip1	phorbol-12-myristate-13-acetate-induced protein 1	2
Bic	ENSMUSG00000103695	320566	A830029E22Rik	RIKEN cDNA A830029E22 gene	1
Bic	ENSMUSG00000027878	18129	Notch2	notch 2	6
Bic	ENSMUSG00000023232	230779	Serinc2	serine incorporator 2	3
Bic	ENSMUSG00000027333	228608	Smox	spermine oxidase	3
Bic	ENSMUSG00000038393	56338	Txnip	thioredoxin interacting protein	2
Bic	ENSMUSG00000024378	170459	Stard4	StAR-related lipid transfer (START) domain containing 4	4
Bic	ENSMUSG00000051251	18071	Nhlh1	nescient helix loop helix 1	1
Bic	ENSMUSG00000001419	17261	Mef2d	myocyte enhancer factor 2D	3
Bic	ENSMUSG00000103114	102634668	Gm32200	predicted gene, 32200	2
Bic	ENSMUSG00000009092	70377	Derl3	Der1-like domain family, member 3	2
Bic	ENSMUSG00000055799	21415	Tcf7l1	transcription factor 7 like 1 (T cell specific, HMG box)	1
Bic	ENSMUSG00000027318	110751	Adam33	a disintegrin and metallopeptidase domain 33	3
Bic	ENSMUSG00000070544	21969	Top1	topoisomerase (DNA) I	1
Bic	ENSMUSG00000059866	231130	Tnip2	TNFAIP3 interacting protein 2	2
Bic	ENSMUSG00000053025	64176	Sv2b	synaptic vesicle glycoprotein 2 b	3
Bic	ENSMUSG00000053414	26559	Hunk	hormonally upregulated Neu-associated kinase	4
Bic	ENSMUSG00000023915	94185	Tnfrsf21	tumor necrosis factor receptor superfamily, member 21	2
Bic	ENSMUSG00000030859	68223	Fam24a	family with sequence similarity 24, member A	2
Bic	ENSMUSG00000005698	13018	Ctcf	CCCTC-binding factor	1
Bic	ENSMUSG00000034612	58250	Chst11	carbohydrate sulfotransferase 11	3
Bic	ENSMUSG00000031513	68192	Leprotl1	leptin receptor overlapping transcript-like 1	2
Bic	ENSMUSG00000055067	69726	Smyd3	SET and MYND domain containing 3	2
Bic	ENSMUSG00000025730	224624	Rab40c	Rab40C, member RAS oncogene family	2
Bic	ENSMUSG00000030780	233913	BC017158	cDNA sequence BC017158	2
Bic	ENSMUSG00000003476	12922	Crhr2	corticotropin releasing hormone receptor 2	3
Bic	ENSMUSG00000000957	17387	Mmp14	matrix metallopeptidase 14 (membrane-inserted)	1
Bic	ENSMUSG00000032602	57279	Slc25a20	solute carrier family 25 (mitochondrial carnitine/acylcarnitine translocase), member 20	3
Bic	ENSMUSG00000035314	233552	Gdpd5	glycerophosphodiester phosphodiesterase domain containing 5	3
Bic	ENSMUSG00000035168	66860	Tanc1	tetratricopeptide repeat, ankyrin repeat and coiled-coil containing 1	3
Bic	ENSMUSG00000005362	58799	Crbn	cereblon	2
Bic	ENSMUSG00000024647	12405	Cbln2	cerebellin 2 precursor protein	3
Bic	ENSMUSG00000003518	72349	Dusp3	dual specificity phosphatase 3 (vaccinia virus phosphatase VH1-related)	3
Bic	ENSMUSG00000025856	18590	Pdgfa	platelet derived growth factor, alpha	3
Bic	ENSMUSG00000032911	121021	Cspg4	chondroitin sulfate proteoglycan 4	3
Bic	ENSMUSG00000036087	75991	Slain2	SLAIN motif family, member 2	3
Bic	ENSMUSG00000042097	22685	Zfp239	zinc finger protein 239	2
Bic	ENSMUSG00000030878	12585	Cdr2	cerebellar degeneration-related 2	3
Bic	ENSMUSG00000033540	15932	Idua	iduronidase, alpha-L	3
Bic	ENSMUSG00000006519	13057	Cyba	cytochrome b-245, alpha polypeptide	1
Bic	ENSMUSG00000011179	18263	Odc1	ornithine decarboxylase, structural 1	3
Bic	ENSMUSG00000041431	268697	Ccnb1	cyclin B1	1
Bic	ENSMUSG00000020409	193116	Slu7	SLU7 splicing factor homolog (S. cerevisiae)	2
Bic	ENSMUSG00000027293	98878	Ehd4	EH-domain containing 4	2
Bic	ENSMUSG00000037992	19401	Rara	retinoic acid receptor, alpha	3
Bic	ENSMUSG00000035769	102448	Xylb	xylulokinase homolog (H. influenzae)	2
Bic	ENSMUSG00000057181	70591	5730455P16Rik	RIKEN cDNA 5730455P16 gene	2
Bic	ENSMUSG00000032308	71742	Ulk3	unc-51-like kinase 3	2
Bic	ENSMUSG00000031608	108150	Galnt7	polypeptide N-acetylgalactosaminyltransferase 7	1
Bic	ENSMUSG00000008393	52502	Carhsp1	calcium regulated heat stable protein 1	2
Bic	ENSMUSG00000005087	12505	Cd44	CD44 antigen	2
Bic	ENSMUSG00000021054	81535	Sgpp1	sphingosine-1-phosphate phosphatase 1	2
Bic	ENSMUSG00000037533	192786	Rapgef6	Rap guanine nucleotide exchange factor (GEF) 6	2
Bic	ENSMUSG00000038569	231724	Rad9b	RAD9 checkpoint clamp component B	2
Bic	ENSMUSG00000048285	319710	Frmd6	FERM domain containing 6	4
Bic	ENSMUSG00000033467	57914	Crlf2	cytokine receptor-like factor 2	2
Bic	ENSMUSG00000028051	15168	Hcn3	hyperpolarization-activated, cyclic nucleotide-gated K+ 3	2
Bic	ENSMUSG00000038352	217151	Arl5c	ADP-ribosylation factor-like 5C	5
Bic	ENSMUSG00000022607	14083	Ptk2	PTK2 protein tyrosine kinase 2	1
Bic	ENSMUSG00000049098	258869	Olfr147	olfactory receptor 147	2
Bic	ENSMUSG00000033233	229644	Trim45	tripartite motif-containing 45	2
Bic	ENSMUSG00000023935	71020	Spats1	spermatogenesis associated, serine-rich 1	2
Bic	ENSMUSG00000040759	67272	Cmtm5	CKLF-like MARVEL transmembrane domain containing 5	3
Bic	ENSMUSG00000040373	140723	Cacng5	calcium channel, voltage-dependent, gamma subunit 5	3
Bic	ENSMUSG00000048458	109050	Inka2	inka box actin regulator 2	1
Bic	ENSMUSG00000033161	11928	Atp1a1	ATPase, Na+/K+ transporting, alpha 1 polypeptide	3
Bic	ENSMUSG00000002031	76568	Ift46	intraflagellar transport 46	2
Bic	ENSMUSG00000056608	109151	Chd9	chromodomain helicase DNA binding protein 9	1
Bic	ENSMUSG00000037725	80986	Ckap2	cytoskeleton associated protein 2	2
Bic	ENSMUSG00000031134	19655	Rbmx	RNA binding motif protein, X chromosome	1
Bic	ENSMUSG00000096001	70045	2610528A11Rik	RIKEN cDNA 2610528A11 gene	2
Bic	ENSMUSG00000049100	18526	Pcdh10	protocadherin 10	3
Bic	ENSMUSG00000044475	69090	Ascc1	activating signal cointegrator 1 complex subunit 1	2
Bic	ENSMUSG00000049630	227580	C1ql3	C1q-like 3	4
Bic	ENSMUSG00000030322	17193	Mbd4	methyl-CpG binding domain protein 4	6
Bic	ENSMUSG00000029096	78558	Htra3	HtrA serine peptidase 3	3
Bic	ENSMUSG00000026241	18159	Nppc	natriuretic peptide type C	5
Bic	ENSMUSG00000024006	106504	Stk38	serine/threonine kinase 38	1
Bic	ENSMUSG00000072844	654820	G530011O06Rik	RIKEN cDNA G530011O06 gene	3
Bic	ENSMUSG00000027601	67472	Mtfr1	mitochondrial fission regulator 1	2
Bic	ENSMUSG00000030556	67867	Lrrc28	leucine rich repeat containing 28	2
Bic	ENSMUSG00000020593	14245	Lpin1	lipin 1	2
Bic	ENSMUSG00000100985	100038516	Gm10640	predicted gene 10640	2
Bic	ENSMUSG00000054808	60595	Actn4	actinin alpha 4	1
Bic	ENSMUSG00000021614	13003	Vcan	versican	1
Bic	ENSMUSG00000027326	76464	Knl1	kinetochore scaffold 1	1
Bic	ENSMUSG00000025532	12909	Crcp	calcitonin gene-related peptide-receptor component protein	2
Bic	ENSMUSG00000040972	230868	Igsf21	immunoglobulin superfamily, member 21	3
Bic	ENSMUSG00000046679	232196	C87436	expressed sequence C87436	2
Bic	ENSMUSG00000031951	234740	Tmem231	transmembrane protein 231	2
Bic	ENSMUSG00000028779	67898	Pef1	penta-EF hand domain containing 1	2
Bic	ENSMUSG00000013495	72392	Tmem175	transmembrane protein 175	2
Bic	ENSMUSG00000061808	22139	Ttr	transthyretin	4
Bic	ENSMUSG00000024053	246707	Emilin2	elastin microfibril interfacer 2	2
Bic	ENSMUSG00000023067	12575	Cdkn1a	cyclin-dependent kinase inhibitor 1A (P21)	4
Bic	ENSMUSG00000037526	100504663	Atg14	autophagy related 14	6
Bic	ENSMUSG00000042404	229541	Dennd4b	DENN/MADD domain containing 4B	2
Bic	ENSMUSG00000024095	72692	Hnrnpll	heterogeneous nuclear ribonucleoprotein L-like	3
Bic	ENSMUSG00000034765	240672	Dusp5	dual specificity phosphatase 5	1
Bic	ENSMUSG00000051335	328232	Gfod1	glucose-fructose oxidoreductase domain containing 1	4
Bic	ENSMUSG00000034640	99929	Tiparp	TCDD-inducible poly(ADP-ribose) polymerase	4
Bic	ENSMUSG00000026355	17219	Mcm6	minichromosome maintenance complex component 6	2
Bic	ENSMUSG00000033577	17920	Myo6	myosin VI	1
Bic	ENSMUSG00000043241	326622	Upf2	UPF2 regulator of nonsense transcripts homolog (yeast)	2
Bic	ENSMUSG00000079429	100040766	Mroh2a	maestro heat-like repeat family member 2A	2
Bic	ENSMUSG00000062110	212986	Scfd2	Sec1 family domain containing 2	2
Bic	ENSMUSG00000020921	76547	Tmem101	transmembrane protein 101	2
Bic	ENSMUSG00000045519	434377	Zfp560	zinc finger protein 560	2
Bic	ENSMUSG00000041771	238384	Slc24a4	solute carrier family 24 (sodium/potassium/calcium exchanger), member 4	3
Bic	ENSMUSG00000023017	11419	Asic1	acid-sensing (proton-gated) ion channel 1	2
Bic	ENSMUSG00000022656	58998	Nectin3	nectin cell adhesion molecule 3	1
Bic	ENSMUSG00000079022	69700	Col22a1	collagen, type XXII, alpha 1	3
Bic	ENSMUSG00000037993	64340	Dhx38	DEAH (Asp-Glu-Ala-His) box polypeptide 38	1
Bic	ENSMUSG00000041961	407821	Znrf3	zinc and ring finger 3	3
Bic	ENSMUSG00000027111	16403	Itga6	integrin alpha 6	1
Bic	ENSMUSG00000062591	22153	Tubb4a	tubulin, beta 4A class IVA	3
Bic	ENSMUSG00000026609	22283	Ush2a	usherin	2
Bic	ENSMUSG00000019768	13982	Esr1	estrogen receptor 1 (alpha)	3
Bic	ENSMUSG00000007877	21393	Tcap	titin-cap	5
Bic	ENSMUSG00000021366	110521	Hivep1	human immunodeficiency virus type I enhancer binding protein 1	1
Bic	ENSMUSG00000026858	108958	Miga2	mitoguardin 2	3
Bic	ENSMUSG00000040896	56543	Kcnd3	potassium voltage-gated channel, Shal-related family, member 3	1
Bic	ENSMUSG00000036078	18391	Sigmar1	sigma non-opioid intracellular receptor 1	6
Bic	ENSMUSG00000031483	244373	Erlin2	ER lipid raft associated 2	2
Bic	ENSMUSG00000027695	18805	Pld1	phospholipase D1	1
Bic	ENSMUSG00000026820	96979	Ptges2	prostaglandin E synthase 2	3
Bic	ENSMUSG00000024493	107045	Lars	leucyl-tRNA synthetase	2
Bic	ENSMUSG00000018932	26397	Map2k3	mitogen-activated protein kinase kinase 3	1
Bic	ENSMUSG00000021609	13162	Slc6a3	solute carrier family 6 (neurotransmitter transporter, dopamine), member 3	2
Bic	ENSMUSG00000094396	637021	Vmn2r124	vomeronasal 2, receptor 124	5
Bic	ENSMUSG00000048281	239133	Dleu7	deleted in lymphocytic leukemia, 7	2
Bic	ENSMUSG00000033126	216119	Ybey	ybeY metallopeptidase	6
Bic	ENSMUSG00000022799	12549	Arhgap31	Rho GTPase activating protein 31	1
Bic	ENSMUSG00000048410	240476	Zfp407	zinc finger protein 407	3
Bic	ENSMUSG00000031295	110094	Phka2	phosphorylase kinase alpha 2	2
Bic	ENSMUSG00000029998	66881	Pcyox1	prenylcysteine oxidase 1	2
Bic	ENSMUSG00000025584	18584	Pde8a	phosphodiesterase 8A	2
Bic	ENSMUSG00000037573	22057	Tob1	transducer of ErbB-2.1	1
Bic	ENSMUSG00000048612	226101	Myof	myoferlin	5
Bic	ENSMUSG00000022122	13618	Ednrb	endothelin receptor type B	3
Bic	ENSMUSG00000036810	382030	Cnep1r1	CTD nuclear envelope phosphatase 1 regulatory subunit 1	2
Bic	ENSMUSG00000031250	64103	Tnmd	tenomodulin	2
Bic	ENSMUSG00000010045	56395	Tmem115	transmembrane protein 115	3
Bic	ENSMUSG00000019989	209558	Enpp3	ectonucleotide pyrophosphatase/phosphodiesterase 3	1
Bic	ENSMUSG00000020889	217166	Nr1d1	nuclear receptor subfamily 1, group D, member 1	2
Bic	ENSMUSG00000042787	208194	Exog	endo/exonuclease (5'-3'), endonuclease G-like	2
Bic	ENSMUSG00000001847	19353	Rac1	Rac family small GTPase 1	3
Bic	ENSMUSG00000041617	72315	Ccdc74a	coiled-coil domain containing 74A	2
Bic	ENSMUSG00000024290	19877	Rock1	Rho-associated coiled-coil containing protein kinase 1	1
Bic	ENSMUSG00000004665	12798	Cnn2	calponin 2	1
Bic	ENSMUSG00000063049	69260	Ing2	inhibitor of growth family, member 2	1
Bic	ENSMUSG00000020075	56200	Ddx21	DEAD (Asp-Glu-Ala-Asp) box polypeptide 21	1
Bic	ENSMUSG00000002679	69792	Med6	mediator complex subunit 6	1
Bic	ENSMUSG00000010755	27267	Cars	cysteinyl-tRNA synthetase	2
Bic	ENSMUSG00000069132	18232	Nxph2	neurexophilin 2	4
Bic	ENSMUSG00000028334	94181	Nans	N-acetylneuraminic acid synthase (sialic acid synthase)	2
Bic	ENSMUSG00000026455	240756	Klhl12	kelch-like 12	2
Bic	ENSMUSG00000056204	66522	Pgpep1	pyroglutamyl-peptidase I	2
Bic	ENSMUSG00000039621	277360	Prex1	phosphatidylinositol-3,4,5-trisphosphate-dependent Rac exchange factor 1	3
Bic	ENSMUSG00000036281	227644	Snapc4	small nuclear RNA activating complex, polypeptide 4	2
Bic	ENSMUSG00000038550	229599	Ciart	circadian associated repressor of transcription	2
Bic	ENSMUSG00000055320	21676	Tead1	TEA domain family member 1	3
Bic	ENSMUSG00000031755	67378	Bbs2	Bardet-Biedl syndrome 2 (human)	2
Bic	ENSMUSG00000044120	259047	Olfr683	olfactory receptor 683	3
Bic	ENSMUSG00000033510	170711	Otud7a	OTU domain containing 7A	4
Bic	ENSMUSG00000108530	100505025	4930429H19Rik	RIKEN cDNA 4930429H19 gene	1
Bic	ENSMUSG00000031563	52357	Wwc2	WW, C2 and coiled-coil domain containing 2	2
Bic	ENSMUSG00000021365	18003	Nedd9	neural precursor cell expressed, developmentally down-regulated gene 9	4
Bic	ENSMUSG00000052557	209239	Gan	giant axonal neuropathy	2
Bic	ENSMUSG00000021057	238276	Akap5	A kinase (PRKA) anchor protein 5	1
Bic	ENSMUSG00000021567	72293	Nkd2	naked cuticle 2	2
Bic	ENSMUSG00000006641	330064	Slc5a6	solute carrier family 5 (sodium-dependent vitamin transporter), member 6	2
Bic	ENSMUSG00000022701	212153	Ccdc191	coiled-coil domain containing 191	2
Bic	ENSMUSG00000002428	20585	Hltf	helicase-like transcription factor	2
Bic	ENSMUSG00000021690	57748	Jmy	junction-mediating and regulatory protein	2
Bic	ENSMUSG00000023912	74011	Slc25a27	solute carrier family 25, member 27	2
Bic	ENSMUSG00000052763	232784	Zfp212	Zinc finger protein 212	2
Bic	ENSMUSG00000027913	74175	Crct1	cysteine-rich C-terminal 1	3
Bic	ENSMUSG00000074264	11722	Amy1	amylase 1, salivary	2
Bic	ENSMUSG00000029836	12417	Cbx3	chromobox 3	2
Bic	ENSMUSG00000021668	27015	Polk	polymerase (DNA directed), kappa	2
Bic	ENSMUSG00000057069	67475	Ero1lb	ERO1-like beta (S. cerevisiae)	2
Bic	ENSMUSG00000028294	69329	Cfap206	cilia and flagella associated protein 206	3
Bic	ENSMUSG00000074282	22756	Zfp94	zinc finger protein 94	2
Bic	ENSMUSG00000032261	212531	Sh3bgrl2	SH3 domain binding glutamic acid-rich protein like 2	2
Bic	ENSMUSG00000017418	75869	Arl5b	ADP-ribosylation factor-like 5B	4
Bic	ENSMUSG00000030421	19777	Uri1	URI1, prefoldin-like chaperone	2
Bic	ENSMUSG00000035615	666060	Frmpd1	FERM and PDZ domain containing 1	1
Bic	ENSMUSG00000045757	233893	Zfp764	zinc finger protein 764	2
Bic	ENSMUSG00000074925	72351	Ptar1	protein prenyltransferase alpha subunit repeat containing 1	1
Bic	ENSMUSG00000020256	216188	Aldh1l2	aldehyde dehydrogenase 1 family, member L2	2
Bic	ENSMUSG00000059552	22059	Trp53	transformation related protein 53	2
Bic	ENSMUSG00000060284	170574	Sp7	Sp7 transcription factor 7	3
Bic	ENSMUSG00000000184	12444	Ccnd2	cyclin D2	1
Bic	ENSMUSG00000027472	68559	Pdrg1	p53 and DNA damage regulated 1	2
Bic	ENSMUSG00000039194	19771	Rlbp1	retinaldehyde binding protein 1	1
Bic	ENSMUSG00000020038	12952	Cry1	cryptochrome 1 (photolyase-like)	1
Bic	ENSMUSG00000030604	71163	Zfp626	zinc finger protein 626	2
Bic	ENSMUSG00000022419	97998	Deptor	DEP domain containing MTOR-interacting protein	2
Bic	ENSMUSG00000025422	216439	Agap2	ArfGAP with GTPase domain, ankyrin repeat and PH domain 2	3
Bic	ENSMUSG00000047787	396184	Flrt1	fibronectin leucine rich transmembrane protein 1	3
Bic	ENSMUSG00000027230	26427	Creb3l1	cAMP responsive element binding protein 3-like 1	2
Bic	ENSMUSG00000005958	13845	Ephb3	Eph receptor B3	3
Bic	ENSMUSG00000036395	244757	Glb1l2	galactosidase, beta 1-like 2	6
Bic	ENSMUSG00000017144	74194	Rnd3	Rho family GTPase 3	1
Bic	ENSMUSG00000025239	29806	Limd1	LIM domains containing 1	1
Bic	ENSMUSG00000002055	54141	Spag5	sperm associated antigen 5	1
Bic	ENSMUSG00000035277	11878	Arx	aristaless related homeobox	1
Bic	ENSMUSG00000024140	13819	Epas1	endothelial PAS domain protein 1	3
Bic	ENSMUSG00000109382	75845	4930567K12Rik	RIKEN cDNA 4930567K12 gene	3
Bic	ENSMUSG00000041966	75763	Dcaf17	DDB1 and CUL4 associated factor 17	2
Bic	ENSMUSG00000032500	245038	Dclk3	doublecortin-like kinase 3	6
Bic	ENSMUSG00000036095	217480	Dgkb	diacylglycerol kinase, beta	1
Bic	ENSMUSG00000025986	227059	Slc39a10	solute carrier family 39 (zinc transporter), member 10	1
Bic	ENSMUSG00000068615	14617	Gjd2	gap junction protein, delta 2	3
Bic	ENSMUSG00000005413	15368	Hmox1	heme oxygenase 1	2
Bic	ENSMUSG00000026921	353156	Egfl7	EGF-like domain 7	2
Bic	ENSMUSG00000006205	56213	Htra1	HtrA serine peptidase 1	3
Bic	ENSMUSG00000039114	68404	Nrn1	neuritin 1	3
Bic	ENSMUSG00000003541	15937	Ier3	immediate early response 3	5
Bic	ENSMUSG00000066026	20148	Dhrs3	dehydrogenase/reductase (SDR family) member 3	3
Bic	ENSMUSG00000039154	20420	Shd	src homology 2 domain-containing transforming protein D	2
Bic	ENSMUSG00000035671	212168	Zswim4	zinc finger SWIM-type containing 4	3
Bic	ENSMUSG00000052593	11491	Adam17	a disintegrin and metallopeptidase domain 17	1
Bic	ENSMUSG00000021694	71991	Ercc8	excision repaiross-complementing rodent repair deficiency, complementation group 8	2
Bic	ENSMUSG00000031297	11989	Slc7a3	solute carrier family 7 (cationic amino acid transporter, y+ system), member 3	2
Bic	ENSMUSG00000022443	17886	Myh9	myosin, heavy polypeptide 9, non-muscle	3
Bic	ENSMUSG00000041341	76559	Atg2b	autophagy related 2B	2
Bic	ENSMUSG00000024176	20681	Sox8	SRY (sex determining region Y)-box 8	3
Bic	ENSMUSG00000053702	74103	Nebl	nebulette	2
Bic	ENSMUSG00000028884	19891	Rpa2	replication protein A2	2
Bic	ENSMUSG00000068859	381373	Sp9	trans-acting transcription factor 9	1
Bic	ENSMUSG00000047344	236285	Lancl3	LanC lantibiotic synthetase component C-like 3 (bacterial)	1
Bic	ENSMUSG00000020523	67726	Fam114a2	family with sequence similarity 114, member A2	2
Bic	ENSMUSG00000037805	19896	Rpl10a	ribosomal protein L10A	1
Bic	ENSMUSG00000031538	18791	Plat	plasminogen activator, tissue	5
Bic	ENSMUSG00000028015	229445	Ctso	cathepsin O	1
Bic	ENSMUSG00000043753	242523	Dmrta1	doublesex and mab-3 related transcription factor like family A1	2
Bic	ENSMUSG00000031026	330627	Trim66	tripartite motif-containing 66	2
Bic	ENSMUSG00000022176	140743	Rem2	rad and gem related GTP binding protein 2	4
Bic	ENSMUSG00000024354	20522	Slc23a1	solute carrier family 23 (nucleobase transporters), member 1	1
Bic	ENSMUSG00000046733	232431	Gprc5a	G protein-coupled receptor, family C, group 5, member A	3
Bic	ENSMUSG00000056493	17425	Foxk1	forkhead box K1	2
Bic	ENSMUSG00000000278	74617	Scpep1	serine carboxypeptidase 1	2
Bic	ENSMUSG00000026730	19212	Pter	phosphotriesterase related	4
Bic	ENSMUSG00000037857	68564	Nufip2	nuclear fragile X mental retardation protein interacting protein 2	3
Bic	ENSMUSG00000001768	74030	Rin2	Ras and Rab interactor 2	1
Bic	ENSMUSG00000053769	217779	Lysmd1	LysM, putative peptidoglycan-binding, domain containing 1	2
Bic	ENSMUSG00000017664	228875	Slc35c2	solute carrier family 35, member C2	2
Bic	ENSMUSG00000004994	67736	Ccdc130	coiled-coil domain containing 130	3
Bic	ENSMUSG00000046658	54201	Zfp316	zinc finger protein 316	6
Bic	ENSMUSG00000010453	226976	Kansl3	KAT8 regulatory NSL complex subunit 3	2
Bic	ENSMUSG00000049323	237782	Smcr8	Smith-Magenis syndrome chromosome region, candidate 8 homolog (human)	1
Bic	ENSMUSG00000024424	72747	Ttc39c	tetratricopeptide repeat domain 39C	2
Bic	ENSMUSG00000039546	230959	Ajap1	adherens junction associated protein 1	3
Bic	ENSMUSG00000068854	319190	H2bc21	H2B clustered histone 21	3
Bic	ENSMUSG00000020493	270906	Prr11	proline rich 11	1
Bic	ENSMUSG00000020083	69894	Fam241b	family with sequence similarity 241, member B	2
Bic	ENSMUSG00000029403	53886	Cdkl2	cyclin-dependent kinase-like 2 (CDC2-related kinase)	2
Bic	ENSMUSG00000041261	12319	Car8	carbonic anhydrase 8	3
Bic	ENSMUSG00000030347	28040	D6Wsu163e	DNA segment, Chr 6, Wayne State University 163, expressed	2
Bic	ENSMUSG00000091455	628870	Otogl	otogelin-like	2
Bic	ENSMUSG00000030428	57776	Ttyh1	tweety family member 1	1
Bic	ENSMUSG00000006127	19062	Inpp5k	inositol polyphosphate 5-phosphatase K	2
Bic	ENSMUSG00000107412	100504740	Gm20383	predicted gene, 20383	3
Bic	ENSMUSG00000019873	28193	Reep3	receptor accessory protein 3	1
Bic	ENSMUSG00000026879	227753	Gsn	gelsolin	1
Bic	ENSMUSG00000024810	77125	Il33	interleukin 33	2
Bic	ENSMUSG00000026659	80915	Dusp12	dual specificity phosphatase 12	2
Bic	ENSMUSG00000025484	54399	Bet1l	Bet1 golgi vesicular membrane trafficking protein like	2
Bic	ENSMUSG00000040557	79565	Mettl27	methyltransferase like 27	2
Bic	ENSMUSG00000032462	74769	Pik3cb	phosphatidylinositol-4,5-bisphosphate 3-kinase catalytic subunit beta	2
Bic	ENSMUSG00000039579	242443	Grin3a	glutamate receptor ionotropic, NMDA3A	1
Bic	ENSMUSG00000029413	67111	Naaa	N-acylethanolamine acid amidase	1
Bic	ENSMUSG00000085795	353310	Zfp703	zinc finger protein 703	1
Bic	ENSMUSG00000040599	67139	Mis12	MIS12 kinetochore complex component	1
Bic	ENSMUSG00000019814	353258	Ltv1	LTV1 ribosome biogenesis factor	1
Bic	ENSMUSG00000096929	320977	A330023F24Rik	RIKEN cDNA A330023F24 gene	5
Bic	ENSMUSG00000019461	70310	Plscr3	phospholipid scramblase 3	3
Bic	ENSMUSG00000040711	268396	Sh3pxd2b	SH3 and PX domains 2B	3
Bic	ENSMUSG00000029504	69663	Ddx51	DEAD (Asp-Glu-Ala-Asp) box polypeptide 51	3
Bic	ENSMUSG00000027070	14725	Lrp2	low density lipoprotein receptor-related protein 2	1
Bic	ENSMUSG00000003411	69908	Rab3b	RAB3B, member RAS oncogene family	2
Bic	ENSMUSG00000021222	73828	Dcaf4	DDB1 and CUL4 associated factor 4	2
Bic	ENSMUSG00000037640	22718	Zfp60	zinc finger protein 60	6
Bic	ENSMUSG00000015579	18091	Nkx2-5	NK2 homeobox 5	2
Bic	ENSMUSG00000032735	319713	Ablim3	actin binding LIM protein family, member 3	2
Bic	ENSMUSG00000037034	18503	Pax1	paired box 1	3
Bic	ENSMUSG00000027400	18610	Pdyn	prodynorphin	1
Bic	ENSMUSG00000056091	20454	St3gal5	ST3 beta-galactoside alpha-2,3-sialyltransferase 5	3
Bic	ENSMUSG00000001964	13726	Emd	emerin	1
Bic	ENSMUSG00000058454	13360	Dhcr7	7-dehydrocholesterol reductase	2
Bic	ENSMUSG00000030956	77938	Fam53b	family with sequence similarity 53, member B	1
Bic	ENSMUSG00000020630	19819	Rnaseh1	ribonuclease H1	2
Bic	ENSMUSG00000006527	54650	Sfmbt1	Scm-like with four mbt domains 1	2
Bic	ENSMUSG00000051235	209334	Gen1	GEN1, Holliday junction 5' flap endonuclease	1
Bic	ENSMUSG00000051497	16517	Kcnj16	potassium inwardly-rectifying channel, subfamily J, member 16	3
Bic	ENSMUSG00000005142	17159	Man2b1	mannosidase 2, alpha B1	2
Bic	ENSMUSG00000020396	380684	Nefh	neurofilament, heavy polypeptide	1
Bic	ENSMUSG00000031770	64209	Herpud1	homocysteine-inducible, endoplasmic reticulum stress-inducible, ubiquitin-like domain member 1	2
Bic	ENSMUSG00000023328	11423	Ache	acetylcholinesterase	2
Bic	ENSMUSG00000019787	76757	Trdn	triadin	3
Bic	ENSMUSG00000037316	67384	Bag4	BCL2-associated athanogene 4	2
Bic	ENSMUSG00000040697	214063	Dnajc16	DnaJ heat shock protein family (Hsp40) member C16	2
Bic	ENSMUSG00000036678	223921	Aaas	achalasia, adrenocortical insufficiency, alacrimia	2
Bic	ENSMUSG00000039050	228983	Osbpl2	oxysterol binding protein-like 2	2
Bic	ENSMUSG00000041650	110821	Pcca	propionyl-Coenzyme A carboxylase, alpha polypeptide	2
Bic	ENSMUSG00000047495	244310	Dlgap2	DLG associated protein 2	1
Bic	ENSMUSG00000040204	68026	Pclaf	PCNA clamp associated factor	3
Bic	ENSMUSG00000029364	59043	Wsb2	WD repeat and SOCS box-containing 2	2
Bic	ENSMUSG00000026317	26889	Cln8	ceroid-lipofuscinosis, neuronal 8	2
Bic	ENSMUSG00000037605	319387	Adgrl3	adhesion G protein-coupled receptor L3	1
Bic	ENSMUSG00000024395	225341	Lims2	LIM and senescent cell antigen like domains 2	6
Bic	ENSMUSG00000022685	74108	Parn	poly(A)-specific ribonuclease (deadenylation nuclease)	2
Bic	ENSMUSG00000051726	382571	Kcnf1	potassium voltage-gated channel, subfamily F, member 1	3
Bic	ENSMUSG00000024981	433256	Acsl5	acyl-CoA synthetase long-chain family member 5	2
Bic	ENSMUSG00000022422	72107	Dscc1	DNA replication and sister chromatid cohesion 1	1
Bic	ENSMUSG00000028836	230810	Slc30a2	solute carrier family 30 (zinc transporter), member 2	2
Bic	ENSMUSG00000006456	56275	Rbm14	RNA binding motif protein 14	3
Bic	ENSMUSG00000020818	69900	Mfsd11	major facilitator superfamily domain containing 11	2
Bic	ENSMUSG00000033767	229473	Tmem131l	transmembrane 131 like	2
Bic	ENSMUSG00000004565	50767	Pnpla6	patatin-like phospholipase domain containing 6	2
Bic	ENSMUSG00000059401	333639	Mamld1	mastermind-like domain containing 1	3
Bic	ENSMUSG00000019890	67405	Nts	neurotensin	2
Bic	ENSMUSG00000054034	331532	Tceal5	transcription elongation factor A (SII)-like 5	3
Bic	ENSMUSG00000023805	20975	Synj2	synaptojanin 2	4
Bic	ENSMUSG00000032601	19087	Prkar2a	protein kinase, cAMP dependent regulatory, type II alpha	3
Bic	ENSMUSG00000026097	227102	Ormdl1	ORM1-like 1 (S. cerevisiae)	2
Bic	ENSMUSG00000030512	68981	Snrpa1	small nuclear ribonucleoprotein polypeptide A'	2
Bic	ENSMUSG00000006362	12398	Cbfa2t3	CBFA2/RUNX1 translocation partner 3	1
Bic	ENSMUSG00000024201	193796	Kdm4b	lysine (K)-specific demethylase 4B	2
Bic	ENSMUSG00000030805	20909	Stx4a	syntaxin 4A (placental)	1
Bic	ENSMUSG00000045179	20675	Sox3	SRY (sex determining region Y)-box 3	1
Bic	ENSMUSG00000056260	321000	Lrif1	ligand dependent nuclear receptor interacting factor 1	6
Bic	ENSMUSG00000045991	225631	Onecut2	one cut domain, family member 2	4
Bic	ENSMUSG00000038816	54366	Ctnnal1	catenin (cadherin associated protein), alpha-like 1	3
Bic	ENSMUSG00000020186	13008	Csrp2	cysteine and glycine-rich protein 2	5
Bic	ENSMUSG00000047907	228911	Tshz2	teashirt zinc finger family member 2	1
Bic	ENSMUSG00000023015	26934	Racgap1	Rac GTPase-activating protein 1	2
Bic	ENSMUSG00000042978	104175	Sbk1	SH3-binding kinase 1	1
Bic	ENSMUSG00000025790	108116	Slco3a1	solute carrier organic anion transporter family, member 3a1	1
Bic	ENSMUSG00000025911	76187	Adhfe1	alcohol dehydrogenase, iron containing, 1	3
Bic	ENSMUSG00000053646	235611	Plxnb1	plexin B1	1
Bic	ENSMUSG00000059439	192197	Bcas3	breast carcinoma amplified sequence 3	2
Bic	ENSMUSG00000049811	73873	Fam161a	family with sequence similarity 161, member A	2
Bic	ENSMUSG00000090035	14426	Galnt4	polypeptide N-acetylgalactosaminyltransferase 4	1
Bic	ENSMUSG00000017679	76080	Ttpal	tocopherol (alpha) transfer protein-like	6
Bic	ENSMUSG00000073633	66153	Fbxo36	F-box protein 36	3
Bic	ENSMUSG00000040565	107182	Btaf1	B-TFIID TATA-box binding protein associated factor 1	3
Bic	ENSMUSG00000041921	66559	Metap1d	methionyl aminopeptidase type 1D (mitochondrial)	1
Bic	ENSMUSG00000051007	213350	Gatd1	glutamine amidotransferase like class 1 domain containing 1	2
Bic	ENSMUSG00000079494	69049	Nat8f5	N-acetyltransferase 8 (GCN5-related) family member 5	1
Bic	ENSMUSG00000024072	67864	Yipf4	Yip1 domain family, member 4	2
Bic	ENSMUSG00000066647	330503	Gm5113	predicted gene 5113	2
Bic	ENSMUSG00000031283	83453	Chrdl1	chordin-like 1	2
Bic	ENSMUSG00000026489	67426	Coq8a	coenzyme Q8A	2
Bic	ENSMUSG00000038936	109232	Sccpdh	saccharopine dehydrogenase (putative)	2
Bic	ENSMUSG00000010830	105785	Kdelr3	KDEL (Lys-Asp-Glu-Leu) endoplasmic reticulum protein retention receptor 3	2
Bic	ENSMUSG00000034667	73192	Xpot	exportin, tRNA (nuclear export receptor for tRNAs)	2
Bic	ENSMUSG00000024063	77889	Lbh	limb-bud and heart	5
Bic	ENSMUSG00000054226	69786	Tprkb	Tp53rk binding protein	2
Bic	ENSMUSG00000020821	16562	Kif1c	kinesin family member 1C	1
Bic	ENSMUSG00000054894	68055	Dmac2l	distal membrane arm assembly complex 2 like	2
Bic	ENSMUSG00000028785	15444	Hpca	hippocalcin	1
Bic	ENSMUSG00000054417	337924	Cyp3a44	cytochrome P450, family 3, subfamily a, polypeptide 44	3
Bic	ENSMUSG00000024754	83921	Cemip2	cell migration inducing hyaluronidase 2	4
Bic	ENSMUSG00000085007	100503068	Gm11549	predicted gene 11549	4
Bic	ENSMUSG00000031107	209003	Rbmx2	RNA binding motif protein, X-linked 2	2
Bic	ENSMUSG00000003308	50868	Keap1	kelch-like ECH-associated protein 1	2
Bic	ENSMUSG00000030301	67015	Ccdc91	coiled-coil domain containing 91	2
Bic	ENSMUSG00000066440	211978	Zfyve26	zinc finger, FYVE domain containing 26	2
Bic	ENSMUSG00000063894	93681	Zkscan8	zinc finger with KRAB and SCAN domains 8	6
Bic	ENSMUSG00000010721	56873	Lmbr1	limb region 1	2
Bic	ENSMUSG00000058420	110058	Syt17	synaptotagmin XVII	3
Bic	ENSMUSG00000079499	76220	6530402F18Rik	RIKEN cDNA 6530402F18 gene	1
Bic	ENSMUSG00000073975	259108	Olfr550	olfactory receptor 550	2
Bic	ENSMUSG00000064722	115486135	LOC115486135	small nucleolar RNA SNORA44	3
Bic	ENSMUSG00000066392	18191	Nrxn3	neurexin III	3
Bic	ENSMUSG00000021371	76137	Mcur1	mitochondrial calcium uniporter regulator 1	1
Bic	ENSMUSG00000020492	66140	Ska2	spindle and kinetochore associated complex subunit 2	2
Bic	ENSMUSG00000026227	72792	2810459M11Rik	RIKEN cDNA 2810459M11 gene	3
Bic	ENSMUSG00000039000	100763	Ube3c	ubiquitin protein ligase E3C	2
Bic	ENSMUSG00000045659	233765	Plekha7	pleckstrin homology domain containing, family A member 7	2
Bic	ENSMUSG00000020910	66358	Adprm	ADP-ribose/CDP-alcohol diphosphatase, manganese dependent	2
Bic	ENSMUSG00000033411	329506	Ctdspl2	CTD (carboxy-terminal domain, RNA polymerase II, polypeptide A) small phosphatase like 2	6
Bic	ENSMUSG00000056941	99311	Commd7	COMM domain containing 7	2
Bic	ENSMUSG00000064329	20265	Scn1a	sodium channel, voltage-gated, type I, alpha	1
Bic	ENSMUSG00000061393	11481	Acvr2b	activin receptor IIB	2
Bic	ENSMUSG00000037579	16512	Kcnh3	potassium voltage-gated channel, subfamily H (eag-related), member 3	3
Bic	ENSMUSG00000040918	116914	Slc19a2	solute carrier family 19 (thiamine transporter), member 2	2
Bic	ENSMUSG00000056752	237806	Dnah9	dynein, axonemal, heavy chain 9	1
Bic	ENSMUSG00000024581	108123	Napg	N-ethylmaleimide sensitive fusion protein attachment protein gamma	2
Bic	ENSMUSG00000039476	20204	Prrx2	paired related homeobox 2	3
Bic	ENSMUSG00000023947	18037	Nfkbie	nuclear factor of kappa light polypeptide gene enhancer in B cells inhibitor, epsilon	3
Bic	ENSMUSG00000026604	19250	Ptpn14	protein tyrosine phosphatase, non-receptor type 14	2
Bic	ENSMUSG00000037253	240396	Mex3c	mex3 RNA binding family member C	4
Bic	ENSMUSG00000066877	17974	Nck2	non-catalytic region of tyrosine kinase adaptor protein 2	2
Bic	ENSMUSG00000040414	246696	Slc25a28	solute carrier family 25, member 28	2
Bic	ENSMUSG00000047014	271036	Catsperb	cation channel sperm associated auxiliary subunit beta	1
Bic	ENSMUSG00000031024	76954	St5	suppression of tumorigenicity 5	2
Bic	ENSMUSG00000005374	27368	Tbl2	transducin (beta)-like 2	2
Bic	ENSMUSG00000020538	20787	Srebf1	sterol regulatory element binding transcription factor 1	1
Bic	ENSMUSG00000027434	18088	Nkx2-2	NK2 homeobox 2	2
Bic	ENSMUSG00000028744	212555	Pqlc2	PQ loop repeat containing 2	6
Bic	ENSMUSG00000023075	68050	Akirin1	akirin 1	3
Bic	ENSMUSG00000025666	192216	Tmem47	transmembrane protein 47	1
Bic	ENSMUSG00000074259	546134	Gramd2	GRAM domain containing 2	2
Bic	ENSMUSG00000022574	223646	Naprt	nicotinate phosphoribosyltransferase	3
Bic	ENSMUSG00000026098	227099	Pms1	PMS1 homolog 1, mismatch repair system component	2
Bic	ENSMUSG00000078878	668030	Gm14432	predicted gene 14432	1
Bic	ENSMUSG00000049641	215031	Vgll2	vestigial like family member 2	1
Bic	ENSMUSG00000038725	192190	Pkhd1l1	polycystic kidney and hepatic disease 1-like 1	1
Bic	ENSMUSG00000022283	18458	Pabpc1	poly(A) binding protein, cytoplasmic 1	1
Bic	ENSMUSG00000023923	72238	Tbc1d5	TBC1 domain family, member 5	2
Bic	ENSMUSG00000089889	67672	0610040B10Rik	RIKEN cDNA 0610040B10 gene	2
Bic	ENSMUSG00000041718	67574	Alg13	asparagine-linked glycosylation 13	1
Bic	ENSMUSG00000040713	433375	Creg1	cellular repressor of E1A-stimulated genes 1	2
Bic	ENSMUSG00000005357	20513	Slc1a6	solute carrier family 1 (high affinity aspartate/glutamate transporter), member 6	2
Bic	ENSMUSG00000028830	100317	AU040320	expressed sequence AU040320	2
Bic	ENSMUSG00000023330	69185	Dtwd1	DTW domain containing 1	2
Bic	ENSMUSG00000024548	240427	Setbp1	SET binding protein 1	1
Bic	ENSMUSG00000033502	229776	Cdc14a	CDC14 cell division cycle 14A	1
Bic	ENSMUSG00000040857	13875	Erf	Ets2 repressor factor	5
Bic	ENSMUSG00000096768	170942	Erdr1	erythroid differentiation regulator 1	3
Bic	ENSMUSG00000052144	232314	Ppp4r2	protein phosphatase 4, regulatory subunit 2	1
Bic	ENSMUSG00000019874	12140	Fabp7	fatty acid binding protein 7, brain	3
Bic	ENSMUSG00000067071	55927	Hes6	hairy and enhancer of split 6	2
Bic	ENSMUSG00000049225	381511	Pdp1	pyruvate dehyrogenase phosphatase catalytic subunit 1	1
Bic	ENSMUSG00000004980	53379	Hnrnpa2b1	heterogeneous nuclear ribonucleoprotein A2/B1	1
Bic	ENSMUSG00000039501	98999	Znfx1	zinc finger, NFX1-type containing 1	3
Bic	ENSMUSG00000039608	258612	Olfr303	olfactory receptor 303	2
Bic	ENSMUSG00000022790	207683	Igsf11	immunoglobulin superfamily, member 11	1
Bic	ENSMUSG00000041390	16543	Mdfic	MyoD family inhibitor domain containing	1
Bic	ENSMUSG00000058248	16510	Kcnh1	potassium voltage-gated channel, subfamily H (eag-related), member 1	4
KCl	ENSMUSG00000041324	16323	Inhba	inhibin beta-A	3
KCl	ENSMUSG00000022602	11838	Arc	activity regulated cytoskeletal-associated protein	3
KCl	ENSMUSG00000038175	218203	Mylip	myosin regulatory light chain interacting protein	5
KCl	ENSMUSG00000058354	16687	Krt6a	keratin 6A	3
KCl	ENSMUSG00000059991	53324	Nptx2	neuronal pentraxin 2	3
KCl	ENSMUSG00000028771	19248	Ptpn12	protein tyrosine phosphatase, non-receptor type 12	1
KCl	ENSMUSG00000030607	11595	Acan	aggrecan	3
KCl	ENSMUSG00000072893	74476	4933439C10Rik	RIKEN cDNA 4933439C10 gene	4
KCl	ENSMUSG00000003545	14282	Fosb	FBJ osteosarcoma oncogene B	1
KCl	ENSMUSG00000033006	20665	Sox10	SRY (sex determining region Y)-box 10	6
KCl	ENSMUSG00000090877	15511	Hspa1b	heat shock protein 1B	5
KCl	ENSMUSG00000040435	17872	Ppp1r15a	protein phosphatase 1, regulatory subunit 15A	5
KCl	ENSMUSG00000019970	20393	Sgk1	serum/glucocorticoid regulated kinase 1	3
KCl	ENSMUSG00000036422	18530	Pcdh8	protocadherin 8	3
KCl	ENSMUSG00000030549	56315	Rhcg	Rhesus blood group-associated C glycoprotein	1
KCl	ENSMUSG00000056306	329641	Sertm1	serine rich and transmembrane domain containing 1	1
KCl	ENSMUSG00000059554	215814	Ccdc28a	coiled-coil domain containing 28A	4
KCl	ENSMUSG00000048721	320116	Fndc9	fibronectin type III domain containing 9	3
KCl	ENSMUSG00000046215	104582	Rprml	reprimo-like	1
KCl	ENSMUSG00000021895	71704	Arhgef3	Rho guanine nucleotide exchange factor (GEF) 3	1
KCl	ENSMUSG00000039405	76453	Prss23	protease, serine 23	1
KCl	ENSMUSG00000032487	19225	Ptgs2	prostaglandin-endoperoxide synthase 2	3
KCl	ENSMUSG00000045903	225872	Npas4	neuronal PAS domain protein 4	1
KCl	ENSMUSG00000033730	13655	Egr3	early growth response 3	1
KCl	ENSMUSG00000039830	50913	Olig2	oligodendrocyte transcription factor 2	3
KCl	ENSMUSG00000074264	11722	Amy1	amylase 1, salivary	4
KCl	ENSMUSG00000021453	23882	Gadd45g	growth arrest and DNA-damage-inducible 45 gamma	1
KCl	ENSMUSG00000027358	12156	Bmp2	bone morphogenetic protein 2	3
KCl	ENSMUSG00000056749	18030	Nfil3	nuclear factor, interleukin 3, regulated	1
KCl	ENSMUSG00000015143	109711	Actn1	actinin, alpha 1	3
KCl	ENSMUSG00000028341	18124	Nr4a3	nuclear receptor subfamily 4, group A, member 3	5
KCl	ENSMUSG00000097023	101694	Mir9-3hg	Mir9-3 host gene	1
KCl	ENSMUSG00000043496	66873	Tril	TLR4 interactor with leucine-rich repeats	3
KCl	ENSMUSG00000054723	106639	Vmac	vimentin-type intermediate filament associated coiled-coil protein	4
KCl	ENSMUSG00000035021	217578	Baz1a	bromodomain adjacent to zinc finger domain 1A	3
KCl	ENSMUSG00000055675	74901	Kbtbd11	kelch repeat and BTB (POZ) domain containing 11	3
KCl	ENSMUSG00000079499	76220	6530402F18Rik	RIKEN cDNA 6530402F18 gene	3
KCl	ENSMUSG00000067786	18111	Nnat	neuronatin	1
KCl	ENSMUSG00000028634	16656	Hivep3	human immunodeficiency virus type I enhancer binding protein 3	3
KCl	ENSMUSG00000037573	22057	Tob1	transducer of ErbB-2.1	5
KCl	ENSMUSG00000028351	56710	Brinp1	bone morphogenic protein/retinoic acid inducible neural specific 1	1
KCl	ENSMUSG00000031864	70885	Ints10	integrator complex subunit 10	6
KCl	ENSMUSG00000000531	56149	Grasp	GRP1 (general receptor for phosphoinositides 1)-associated scaffold protein	1
KCl	ENSMUSG00000048249	77128	Crebrf	CREB3 regulatory factor	2
KCl	ENSMUSG00000043079	104027	Synpo	synaptopodin	1
KCl	ENSMUSG00000030898	12426	Cckbr	cholecystokinin B receptor	1
KCl	ENSMUSG00000003032	16600	Klf4	Kruppel-like factor 4 (gut)	5
KCl	ENSMUSG00000029135	14284	Fosl2	fos-like antigen 2	1
KCl	ENSMUSG00000028222	12307	Calb1	calbindin 1	1
KCl	ENSMUSG00000038518	16468	Jarid2	jumonji, AT rich interactive domain 2	3
KCl	ENSMUSG00000026725	329278	Tnn	tenascin N	1
KCl	ENSMUSG00000047904	20606	Sstr2	somatostatin receptor 2	3
KCl	ENSMUSG00000042688	50772	Mapk6	mitogen-activated protein kinase 6	1
KCl	ENSMUSG00000049686	109305	Orai1	ORAI calcium release-activated calcium modulator 1	1
KCl	ENSMUSG00000035329	70611	Fbxo33	F-box protein 33	1
KCl	ENSMUSG00000042388	242667	Dlgap3	DLG associated protein 3	1
KCl	ENSMUSG00000040612	100039795	Ildr2	immunoglobulin-like domain containing receptor 2	1
KCl	ENSMUSG00000034832	194388	Tet3	tet methylcytosine dioxygenase 3	1
KCl	ENSMUSG00000022054	18040	Nefm	neurofilament, medium polypeptide	3
KCl	ENSMUSG00000008398	13713	Elk3	ELK3, member of ETS oncogene family	1
KCl	ENSMUSG00000052397	22350	Ezr	ezrin	3
KCl	ENSMUSG00000019960	67603	Dusp6	dual specificity phosphatase 6	1
KCl	ENSMUSG00000024039	12411	Cbs	cystathionine beta-synthase	3
KCl	ENSMUSG00000023034	15370	Nr4a1	nuclear receptor subfamily 4, group A, member 1	1
KCl	ENSMUSG00000020932	14580	Gfap	glial fibrillary acidic protein	1
KCl	ENSMUSG00000052837	16477	Junb	jun B proto-oncogene	5
KCl	ENSMUSG00000026826	18227	Nr4a2	nuclear receptor subfamily 4, group A, member 2	5
KCl	ENSMUSG00000024558	225724	Mapk4	mitogen-activated protein kinase 4	1
KCl	ENSMUSG00000061589	208266	Dot1l	DOT1-like, histone H3 methyltransferase (S. cerevisiae)	1
KCl	ENSMUSG00000025582	18164	Nptx1	neuronal pentraxin 1	3
KCl	ENSMUSG00000086859	76972	Snhg20	small nucleolar RNA host gene 20	4
KCl	ENSMUSG00000034377	68842	Tulp4	tubby like protein 4	1
KCl	ENSMUSG00000040128	108767	Pnrc1	proline-rich nuclear receptor coactivator 1	5
KCl	ENSMUSG00000027296	228550	Itpka	inositol 1,4,5-trisphosphate 3-kinase A	1
KCl	ENSMUSG00000006456	56275	Rbm14	RNA binding motif protein 14	3
KCl	ENSMUSG00000022237	67434	Ankrd33b	ankyrin repeat domain 33B	1
KCl	ENSMUSG00000044708	16513	Kcnj10	potassium inwardly-rectifying channel, subfamily J, member 10	1
KCl	ENSMUSG00000030111	232345	A2m	alpha-2-macroglobulin	3
KCl	ENSMUSG00000044120	259047	Olfr683	olfactory receptor 683	3
KCl	ENSMUSG00000050334	320203	C130071C03Rik	RIKEN cDNA C130071C03 gene	1
KCl	ENSMUSG00000049907	68939	Rasl11b	RAS-like, family 11, member B	1
KCl	ENSMUSG00000067279	53412	Ppp1r3c	protein phosphatase 1, regulatory subunit 3C	3
KCl	ENSMUSG00000040111	235283	Gramd1b	GRAM domain containing 1B	1
KCl	ENSMUSG00000017390	11676	Aldoc	aldolase C, fructose-bisphosphate	1
KCl	ENSMUSG00000028519	13131	Dab1	disabled 1	1
KCl	ENSMUSG00000032940	224344	Rbm11	RNA binding motif protein 11	2
KCl	ENSMUSG00000096001	70045	2610528A11Rik	RIKEN cDNA 2610528A11 gene	5
KCl	ENSMUSG00000001627	15982	Ifrd1	interferon-related developmental regulator 1	5
KCl	ENSMUSG00000022055	18039	Nefl	neurofilament, light polypeptide	1
KCl	ENSMUSG00000042659	66412	Arrdc4	arrestin domain containing 4	2
KCl	ENSMUSG00000029403	53886	Cdkl2	cyclin-dependent kinase-like 2 (CDC2-related kinase)	2
KCl	ENSMUSG00000002083	170770	Bbc3	BCL2 binding component 3	2
KCl	ENSMUSG00000023087	12457	Noct	nocturnin	1
KCl	ENSMUSG00000026344	72585	Lypd1	Ly6/Plaur domain containing 1	3
KCl	ENSMUSG00000072844	654820	G530011O06Rik	RIKEN cDNA G530011O06 gene	1
KCl	ENSMUSG00000022462	67760	Slc38a2	solute carrier family 38, member 2	5
KCl	ENSMUSG00000022197	68070	Pdzd2	PDZ domain containing 2	3
KCl	ENSMUSG00000048001	15208	Hes5	hes family bHLH transcription factor 5	6
KCl	ENSMUSG00000042613	229534	Pbxip1	pre B cell leukemia transcription factor interacting protein 1	1
KCl	ENSMUSG00000048905	207819	4930539E08Rik	RIKEN cDNA 4930539E08 gene	2
KCl	ENSMUSG00000021250	14281	Fos	FBJ osteosarcoma oncogene	5
KCl	ENSMUSG00000027270	76161	Lamp5	lysosomal-associated membrane protein family, member 5	1
KCl	ENSMUSG00000025880	17131	Smad7	SMAD family member 7	1
KCl	ENSMUSG00000009905	70750	Kdsr	3-ketodihydrosphingosine reductase	4
KCl	ENSMUSG00000020131	18551	Pcsk4	proprotein convertase subtilisin/kexin type 4	2
KCl	ENSMUSG00000036478	12226	Btg1	BTG anti-proliferation factor 1	5
KCl	ENSMUSG00000031647	71306	Mfap3l	microfibrillar-associated protein 3-like	1
KCl	ENSMUSG00000046447	66259	Camk2n1	calcium/calmodulin-dependent protein kinase II inhibitor 1	1
KCl	ENSMUSG00000097767	330166	Miat	myocardial infarction associated transcript (non-protein coding)	4
KCl	ENSMUSG00000090125	18991	Pou3f1	POU domain, class 3, transcription factor 1	1
KCl	ENSMUSG00000030075	18488	Cntn3	contactin 3	3
KCl	ENSMUSG00000109890	102688	AU023762	expressed sequence AU023762	1
KCl	ENSMUSG00000028803	74552	Nipal3	NIPA-like domain containing 3	2
KCl	ENSMUSG00000068888	76585	Lce1i	late cornified envelope 1I	3
KCl	ENSMUSG00000027913	74175	Crct1	cysteine-rich C-terminal 1	3
KCl	ENSMUSG00000025068	14873	Gsto1	glutathione S-transferase omega 1	4
KCl	ENSMUSG00000021587	18548	Pcsk1	proprotein convertase subtilisin/kexin type 1	1
KCl	ENSMUSG00000028364	21923	Tnc	tenascin C	3
KCl	ENSMUSG00000005125	17988	Ndrg1	N-myc downstream regulated gene 1	2
KCl	ENSMUSG00000027419	18549	Pcsk2	proprotein convertase subtilisin/kexin type 2	1
KCl	ENSMUSG00000049649	14748	Gpr3	G-protein coupled receptor 3	3
KCl	ENSMUSG00000048458	109050	Inka2	inka box actin regulator 2	3
KCl	ENSMUSG00000029359	57816	Tesc	tescalcin	3
KCl	ENSMUSG00000030208	13730	Emp1	epithelial membrane protein 1	3
KCl	ENSMUSG00000001525	22154	Tubb5	tubulin, beta 5 class I	1
KCl	ENSMUSG00000038530	19736	Rgs4	regulator of G-protein signaling 4	3
KCl	ENSMUSG00000062345	18788	Serpinb2	serine (or cysteine) peptidase inhibitor, clade B, member 2	3
KCl	ENSMUSG00000020644	15902	Id2	inhibitor of DNA binding 2	1
KCl	ENSMUSG00000030310	232333	Slc6a1	solute carrier family 6 (neurotransmitter transporter, GABA), member 1	1
KCl	ENSMUSG00000021647	27220	Cartpt	CART prepropeptide	3
KCl	ENSMUSG00000036466	214058	Megf11	multiple EGF-like-domains 11	3
KCl	ENSMUSG00000029151	22784	Slc30a3	solute carrier family 30 (zinc transporter), member 3	3
KCl	ENSMUSG00000038400	65112	Pmepa1	prostate transmembrane protein, androgen induced 1	3
KCl	ENSMUSG00000029641	68895	Rasl11a	RAS-like, family 11, member A	3
KCl	ENSMUSG00000007646	114714	Rad51c	RAD51 paralog C	4
KCl	ENSMUSG00000053004	15465	Hrh1	histamine receptor H1	1
KCl	ENSMUSG00000031004	17345	Mki67	antigen identified by monoclonal antibody Ki 67	3
KCl	ENSMUSG00000086040	330319	Wipf3	WAS/WASL interacting protein family, member 3	3
KCl	ENSMUSG00000055805	57778	Fmnl1	formin-like 1	1
KCl	ENSMUSG00000063434	66673	Sorcs3	sortilin-related VPS10 domain containing receptor 3	1
KCl	ENSMUSG00000011179	18263	Odc1	ornithine decarboxylase, structural 1	3
KCl	ENSMUSG00000038393	56338	Txnip	thioredoxin interacting protein	2
KCl	ENSMUSG00000021010	27386	Npas3	neuronal PAS domain protein 3	3
KCl	ENSMUSG00000032373	76459	Car12	carbonic anhydrase 12	2
KCl	ENSMUSG00000020593	14245	Lpin1	lipin 1	5
KCl	ENSMUSG00000056608	109151	Chd9	chromodomain helicase DNA binding protein 9	1
KCl	ENSMUSG00000040711	268396	Sh3pxd2b	SH3 and PX domains 2B	1
KCl	ENSMUSG00000041132	100637	N4bp2l1	NEDD4 binding protein 2-like 1	2
KCl	ENSMUSG00000029875	239650	Ccdc184	coiled-coil domain containing 184	1
KCl	ENSMUSG00000079470	195434	Utp14b	UTP14B small subunit processome component	3
KCl	ENSMUSG00000064341	17716	ND1	NADH dehydrogenase subunit 1	6
KCl	ENSMUSG00000049878	109263	Rlf	rearranged L-myc fusion sequence	5
KCl	ENSMUSG00000026527	24012	Rgs7	regulator of G protein signaling 7	1
KCl	ENSMUSG00000074766	319909	Ism1	isthmin 1, angiogenesis inhibitor	3
KCl	ENSMUSG00000000305	12561	Cdh4	cadherin 4	1
KCl	ENSMUSG00000028633	51797	Ctps	cytidine 5'-triphosphate synthase	3
KCl	ENSMUSG00000055538	71918	Zcchc24	zinc finger, CCHC domain containing 24	3
KCl	ENSMUSG00000073411	14964	H2-D1	histocompatibility 2, D region locus 1	5
KCl	ENSMUSG00000027560	76829	Dok5	docking protein 5	1
KCl	ENSMUSG00000054702	252903	Ap1s3	adaptor-related protein complex AP-1, sigma 3	1
KCl	ENSMUSG00000062380	22152	Tubb3	tubulin, beta 3 class III	1
KCl	ENSMUSG00000048148	319555	Nwd1	NACHT and WD repeat domain containing 1	1
KCl	ENSMUSG00000067578	228942	Cbln4	cerebellin 4 precursor protein	1
KCl	ENSMUSG00000005103	22388	Wdr1	WD repeat domain 1	3
KCl	ENSMUSG00000064345	17717	ND2	NADH dehydrogenase subunit 2	6
KCl	ENSMUSG00000041560	68077	Nop53	NOP53 ribosome biogenesis factor	1
KCl	ENSMUSG00000040125	233919	Gpr26	G protein-coupled receptor 26	1
KCl	ENSMUSG00000027244	51897	Atg13	autophagy related 13	2
KCl	ENSMUSG00000021743	54713	Fezf2	Fez family zinc finger 2	1
KCl	ENSMUSG00000053310	64011	Nrgn	neurogranin	1
KCl	ENSMUSG00000031365	27081	Zfp275	zinc finger protein 275	3
KCl	ENSMUSG00000027333	228608	Smox	spermine oxidase	3
KCl	ENSMUSG00000039382	54636	Wdr45	WD repeat domain 45	2
KCl	ENSMUSG00000026535	26388	Ifi202b	interferon activated gene 202B	3
KCl	ENSMUSG00000001542	192657	Ell2	elongation factor RNA polymerase II 2	3
KCl	ENSMUSG00000036565	78339	Ttyh3	tweety family member 3	1
KCl	ENSMUSG00000022114	24064	Spry2	sprouty RTK signaling antagonist 2	1
KCl	ENSMUSG00000028945	19744	Rheb	Ras homolog enriched in brain	1
KCl	ENSMUSG00000034059	241525	Ypel4	yippee like 4	2
KCl	ENSMUSG00000055322	21961	Tns1	tensin 1	3
KCl	ENSMUSG00000027351	114715	Spred1	sprouty protein with EVH-1 domain 1, related sequence	1
KCl	ENSMUSG00000041417	18708	Pik3r1	phosphoinositide-3-kinase regulatory subunit 1	5
KCl	ENSMUSG00000002055	54141	Spag5	sperm associated antigen 5	1
KCl	ENSMUSG00000020811	216881	Wscd1	WSC domain containing 1	3
KCl	ENSMUSG00000032193	16835	Ldlr	low density lipoprotein receptor	5
KCl	ENSMUSG00000029817	101214	Tra2a	transformer 2 alpha	5
KCl	ENSMUSG00000034858	235493	Fam214a	family with sequence similarity 214, member A	2
KCl	ENSMUSG00000042460	94192	C1galt1	core 1 synthase, glycoprotein-N-acetylgalactosamine 3-beta-galactosyltransferase, 1	3
KCl	ENSMUSG00000044317	319197	Gpr4	G protein-coupled receptor 4	1
KCl	ENSMUSG00000024517	225642	Grp	gastrin releasing peptide	1
KCl	ENSMUSG00000045179	20675	Sox3	SRY (sex determining region Y)-box 3	3
KCl	ENSMUSG00000045954	20324	Cavin2	caveolae associated 2	5
KCl	ENSMUSG00000043463	319642	Rab9b	RAB9B, member RAS oncogene family	4
KCl	ENSMUSG00000029657	15505	Hsph1	heat shock 105kDa/110kDa protein 1	1
KCl	ENSMUSG00000027014	80744	Cwc22	CWC22 spliceosome-associated protein	5
KCl	ENSMUSG00000027011	22193	Ube2e3	ubiquitin-conjugating enzyme E2E 3	1
KCl	ENSMUSG00000020422	319939	Tns3	tensin 3	3
KCl	ENSMUSG00000062078	19317	Qk	quaking	1
KCl	ENSMUSG00000024219	224650	Anks1	ankyrin repeat and SAM domain containing 1	3
KCl	ENSMUSG00000032192	14697	Gnb5	guanine nucleotide binding protein (G protein), beta 5	1
KCl	ENSMUSG00000071172	20383	Srsf3	serine/arginine-rich splicing factor 3	3
KCl	ENSMUSG00000028972	12353	Car6	carbonic anhydrase 6	2
KCl	ENSMUSG00000007617	26556	Homer1	homer scaffolding protein 1	1
KCl	ENSMUSG00000044860	382097	Gm1123	predicted gene 1123	5
KCl	ENSMUSG00000019772	22353	Vip	vasoactive intestinal polypeptide	3
KCl	ENSMUSG00000055866	18627	Per2	period circadian clock 2	1
KCl	ENSMUSG00000029504	69663	Ddx51	DEAD (Asp-Glu-Ala-Asp) box polypeptide 51	1
KCl	ENSMUSG00000039410	70673	Prdm16	PR domain containing 16	1
KCl	ENSMUSG00000033491	244954	Prss35	protease, serine 35	1
KCl	ENSMUSG00000022119	74213	Rbm26	RNA binding motif protein 26	4
KCl	ENSMUSG00000009092	70377	Derl3	Der1-like domain family, member 3	4
KCl	ENSMUSG00000022895	23872	Ets2	E26 avian leukemia oncogene 2, 3' domain	1
KCl	ENSMUSG00000025175	63828	Fn3k	fructosamine 3 kinase	2
KCl	ENSMUSG00000030352	109246	Tspan9	tetraspanin 9	1
KCl	ENSMUSG00000062901	75785	Klhl24	kelch-like 24	2
KCl	ENSMUSG00000071547	70021	Nt5dc2	5'-nucleotidase domain containing 2	1
KCl	ENSMUSG00000028517	67916	Plpp3	phospholipid phosphatase 3	3
KCl	ENSMUSG00000068735	277414	Trp53i11	transformation related protein 53 inducible protein 11	3
KCl	ENSMUSG00000078671	244059	Chd2	chromodomain helicase DNA binding protein 2	5
KCl	ENSMUSG00000034707	75612	Gns	glucosamine (N-acetyl)-6-sulfatase	4
KCl	ENSMUSG00000035314	233552	Gdpd5	glycerophosphodiester phosphodiesterase domain containing 5	3
KCl	ENSMUSG00000035283	11554	Adrb1	adrenergic receptor, beta 1	3
KCl	ENSMUSG00000048482	12064	Bdnf	brain derived neurotrophic factor	1
KCl	ENSMUSG00000028086	50754	Fbxw7	F-box and WD-40 domain protein 7	1
KCl	ENSMUSG00000045991	225631	Onecut2	one cut domain, family member 2	1
KCl	ENSMUSG00000049556	235402	Lingo1	leucine rich repeat and Ig domain containing 1	1
KCl	ENSMUSG00000009995	66826	Taz	tafazzin	4
KCl	ENSMUSG00000030089	71699	Slc41a3	solute carrier family 41, member 3	2
KCl	ENSMUSG00000097545	268755	Mir124a-1hg	Mir124-1 host gene (non-protein coding)	6
KCl	ENSMUSG00000036533	260409	Cdc42ep3	CDC42 effector protein (Rho GTPase binding) 3	1
KCl	ENSMUSG00000026836	11477	Acvr1	activin A receptor, type 1	1
KCl	ENSMUSG00000028669	66193	Pithd1	PITH (C-terminal proteasome-interacting domain of thioredoxin-like) domain containing 1	2
KCl	ENSMUSG00000050967	263764	Creg2	cellular repressor of E1A-stimulated genes 2	5
KCl	ENSMUSG00000063297	233271	Luzp2	leucine zipper protein 2	1
KCl	ENSMUSG00000035274	21983	Tpbg	trophoblast glycoprotein	1
KCl	ENSMUSG00000027499	18767	Pkia	protein kinase inhibitor, alpha	2
KCl	ENSMUSG00000113919	102637730	Gm34466	predicted gene, 34466	3
KCl	ENSMUSG00000067365	66309	Tmem128	transmembrane protein 128	4
KCl	ENSMUSG00000013495	72392	Tmem175	transmembrane protein 175	2
KCl	ENSMUSG00000022269	211147	March11	membrane-associated ring finger (C3HC4) 11	3
KCl	ENSMUSG00000021775	353187	Nr1d2	nuclear receptor subfamily 1, group D, member 2	2
KCl	ENSMUSG00000042608	74178	Stk40	serine/threonine kinase 40	3
KCl	ENSMUSG00000024140	13819	Epas1	endothelial PAS domain protein 1	1
KCl	ENSMUSG00000097195	72655	Snhg5	small nucleolar RNA host gene 5	2
KCl	ENSMUSG00000086841	69221	2410006H16Rik	RIKEN cDNA 2410006H16 gene	2
KCl	ENSMUSG00000007817	328365	Zmiz1	zinc finger, MIZ-type containing 1	1
KCl	ENSMUSG00000025425	225742	St8sia5	ST8 alpha-N-acetyl-neuraminide alpha-2,8-sialyltransferase 5	1
KCl	ENSMUSG00000050751	209966	Pgbd5	piggyBac transposable element derived 5	1
KCl	ENSMUSG00000031922	74360	Cep57	centrosomal protein 57	5
KCl	ENSMUSG00000035095	219148	Fam167a	family with sequence similarity 167, member A	1
KCl	ENSMUSG00000024030	11307	Abcg1	ATP binding cassette subfamily G member 1	4
KCl	ENSMUSG00000040260	76441	Daam2	dishevelled associated activator of morphogenesis 2	1
KCl	ENSMUSG00000038387	20130	Rras	related RAS viral (r-ras) oncogene	2
KCl	ENSMUSG00000023004	22143	Tuba1b	tubulin, alpha 1B	1
KCl	ENSMUSG00000034009	381489	Rxfp1	relaxin/insulin-like family peptide receptor 1	5
KCl	ENSMUSG00000096145	27973	Vkorc1	vitamin K epoxide reductase complex, subunit 1	2
KCl	ENSMUSG00000032024	71566	Clmp	CXADR-like membrane protein	1
KCl	ENSMUSG00000026073	16178	Il1r2	interleukin 1 receptor, type II	1
KCl	ENSMUSG00000032238	19883	Rora	RAR-related orphan receptor alpha	2
KCl	ENSMUSG00000091754	100041151	Gm3636	predicted gene 3636	3
KCl	ENSMUSG00000041406	381306	BC055324	cDNA sequence BC055324	2
KCl	ENSMUSG00000055409	338352	Nell1	NEL-like 1	2
KCl	ENSMUSG00000002428	20585	Hltf	helicase-like transcription factor	5
KCl	ENSMUSG00000032601	19087	Prkar2a	protein kinase, cAMP dependent regulatory, type II alpha	1
KCl	ENSMUSG00000072966	245607	Gprasp2	G protein-coupled receptor associated sorting protein 2	2
KCl	ENSMUSG00000022132	58187	Cldn10	claudin 10	1
KCl	ENSMUSG00000040746	70510	Rnf167	ring finger protein 167	4
KCl	ENSMUSG00000027832	19288	Ptx3	pentraxin related gene	6
KCl	ENSMUSG00000037465	21847	Klf10	Kruppel-like factor 10	3
KCl	ENSMUSG00000047014	271036	Catsperb	cation channel sperm associated auxiliary subunit beta	5
KCl	ENSMUSG00000036264	320027	Fstl4	follistatin-like 4	3
KCl	ENSMUSG00000040659	27984	Efhd2	EF hand domain containing 2	1
KCl	ENSMUSG00000022553	68877	Maf1	MAF1 homolog, negative regulator of RNA polymerase III	2
KCl	ENSMUSG00000091971	193740	Hspa1a	heat shock protein 1A	5
KCl	ENSMUSG00000063661	223915	Krt73	keratin 73	1
KCl	ENSMUSG00000031604	66234	Msmo1	methylsterol monoxygenase 1	5
KCl	ENSMUSG00000026077	18143	Npas2	neuronal PAS domain protein 2	1
KCl	ENSMUSG00000019872	57319	Smpdl3a	sphingomyelin phosphodiesterase, acid-like 3A	1
KCl	ENSMUSG00000006920	14055	Ezh1	enhancer of zeste 1 polycomb repressive complex 2 subunit	2
KCl	ENSMUSG00000000031	14955	H19	H19, imprinted maternally expressed transcript	2
KCl	ENSMUSG00000043557	74762	Mdga1	MAM domain containing glycosylphosphatidylinositol anchor 1	3
KCl	ENSMUSG00000026034	12747	Clk1	CDC-like kinase 1	5
KCl	ENSMUSG00000056708	15939	Ier5	immediate early response 5	3
KCl	ENSMUSG00000038855	320404	Itpkb	inositol 1,4,5-trisphosphate 3-kinase B	6
KCl	ENSMUSG00000073424	106648	Cyp4f15	cytochrome P450, family 4, subfamily f, polypeptide 15	1
KCl	ENSMUSG00000097929	69952	Tunar	Tcl1 upstream neural differentiation associated RNA	3
KCl	ENSMUSG00000005089	20511	Slc1a2	solute carrier family 1 (glial high affinity glutamate transporter), member 2	1
KCl	ENSMUSG00000039202	54608	Abhd2	abhydrolase domain containing 2	1
KCl	ENSMUSG00000047832	71963	Cdca4	cell division cycle associated 4	3
KCl	ENSMUSG00000038256	77578	Bcl9	B cell CLL/lymphoma 9	3
KCl	ENSMUSG00000059146	18213	Ntrk3	neurotrophic tyrosine kinase, receptor, type 3	1
KCl	ENSMUSG00000027953	19729	Slc50a1	solute carrier family 50 (sugar transporter), member 1	4
KCl	ENSMUSG00000032281	94180	Acsbg1	acyl-CoA synthetase bubblegum family member 1	1
KCl	ENSMUSG00000041147	12190	Brca2	breast cancer 2, early onset	4
KCl	ENSMUSG00000024261	20983	Syt4	synaptotagmin IV	1
KCl	ENSMUSG00000028979	17175	Masp2	mannan-binding lectin serine peptidase 2	4
KCl	ENSMUSG00000030785	12862	Cox6a2	cytochrome c oxidase subunit 6A2	2
KCl	ENSMUSG00000021982	71891	Cdadc1	cytidine and dCMP deaminase domain containing 1	2
KCl	ENSMUSG00000027674	58869	Pex5l	peroxisomal biogenesis factor 5-like	3
KCl	ENSMUSG00000037857	68564	Nufip2	nuclear fragile X mental retardation protein interacting protein 2	5
KCl	ENSMUSG00000062519	272347	Zfp398	zinc finger protein 398	4
KCl	ENSMUSG00000020326	12450	Ccng1	cyclin G1	2
KCl	ENSMUSG00000032503	74100	Arpp21	cyclic AMP-regulated phosphoprotein, 21	1
KCl	ENSMUSG00000064363	17719	ND4	NADH dehydrogenase subunit 4	6
KCl	ENSMUSG00000018932	26397	Map2k3	mitogen-activated protein kinase kinase 3	3
KCl	ENSMUSG00000039478	78506	Micu3	mitochondrial calcium uptake family, member 3	2
KCl	ENSMUSG00000032870	69780	Smap2	small ArfGAP 2	3
KCl	ENSMUSG00000020649	20135	Rrm2	ribonucleotide reductase M2	3
KCl	ENSMUSG00000064722	115486135	LOC115486135	small nucleolar RNA SNORA44	1
KCl	ENSMUSG00000085561	73307	1700046C09Rik	RIKEN cDNA 1700046C09 gene	3
KCl	ENSMUSG00000031558	20563	Slit2	slit guidance ligand 2	2
KCl	ENSMUSG00000005148	12224	Klf5	Kruppel-like factor 5	1
KCl	ENSMUSG00000034612	58250	Chst11	carbohydrate sulfotransferase 11	1
KCl	ENSMUSG00000030403	22323	Vasp	vasodilator-stimulated phosphoprotein	3
KCl	ENSMUSG00000018697	56321	Aatf	apoptosis antagonizing transcription factor	4
KCl	ENSMUSG00000019814	353258	Ltv1	LTV1 ribosome biogenesis factor	1
KCl	ENSMUSG00000027589	245867	Pcmtd2	protein-L-isoaspartate (D-aspartate) O-methyltransferase domain containing 2	2
KCl	ENSMUSG00000042207	75605	Kdm5b	lysine (K)-specific demethylase 5B	5
KCl	ENSMUSG00000062760	72301	Shisal1	shisa like 1	3
KCl	ENSMUSG00000027318	110751	Adam33	a disintegrin and metallopeptidase domain 33	3
KCl	ENSMUSG00000048644	330695	Ctxn1	cortexin 1	1
KCl	ENSMUSG00000029161	68567	Cgref1	cell growth regulator with EF hand domain 1	3
KCl	ENSMUSG00000052613	11994	Pcdh15	protocadherin 15	5
KCl	ENSMUSG00000005087	12505	Cd44	CD44 antigen	6
KCl	ENSMUSG00000022995	13800	Enah	ENAH actin regulator	1
KCl	ENSMUSG00000035964	67937	Tmem59l	transmembrane protein 59-like	2
KCl	ENSMUSG00000020564	380753	Atxn7l1	ataxin 7-like 1	2
KCl	ENSMUSG00000049630	227580	C1ql3	C1q-like 3	1
KCl	ENSMUSG00000042111	69668	Ccdc115	coiled-coil domain containing 115	2
KCl	ENSMUSG00000052812	320817	Atad2b	ATPase family, AAA domain containing 2B	2
KCl	ENSMUSG00000027803	97064	Wwtr1	WW domain containing transcription regulator 1	3
KCl	ENSMUSG00000040428	69217	Plekha4	pleckstrin homology domain containing, family A (phosphoinositide binding specific) member 4	2
KCl	ENSMUSG00000054920	71778	Klhl5	kelch-like 5	1
KCl	ENSMUSG00000020650	12033	Bcap29	B cell receptor associated protein 29	4
KCl	ENSMUSG00000022125	211286	Cln5	ceroid-lipofuscinosis, neuronal 5	3
KCl	ENSMUSG00000104861	67293	3110039M20Rik	RIKEN cDNA 3110039M20 gene	5
KCl	ENSMUSG00000034936	80981	Arl4d	ADP-ribosylation factor-like 4D	1
KCl	ENSMUSG00000032536	67095	Trak1	trafficking protein, kinesin binding 1	1
KCl	ENSMUSG00000049516	101685	Spty2d1	SPT2 chromatin protein domain containing 1	5
KCl	ENSMUSG00000031134	19655	Rbmx	RNA binding motif protein, X chromosome	1
KCl	ENSMUSG00000030782	21804	Tgfb1i1	transforming growth factor beta 1 induced transcript 1	1
KCl	ENSMUSG00000041959	20194	S100a10	S100 calcium binding protein A10 (calpactin)	1
KCl	ENSMUSG00000040998	114249	Npnt	nephronectin	3
KCl	ENSMUSG00000023805	20975	Synj2	synaptojanin 2	3
KCl	ENSMUSG00000024899	23972	Papss2	3'-phosphoadenosine 5'-phosphosulfate synthase 2	3
KCl	ENSMUSG00000037884	100040882	1700017G19Rik	RIKEN cDNA 1700017G19 gene	4
KCl	ENSMUSG00000021071	94090	Trim9	tripartite motif-containing 9	3
KCl	ENSMUSG00000014907	234344	Naf1	nuclear assembly factor 1 ribonucleoprotein	1
KCl	ENSMUSG00000036678	223921	Aaas	achalasia, adrenocortical insufficiency, alacrimia	2
KCl	ENSMUSG00000049225	381511	Pdp1	pyruvate dehyrogenase phosphatase catalytic subunit 1	3
KCl	ENSMUSG00000036699	72693	Zcchc12	zinc finger, CCHC domain containing 12	2
KCl	ENSMUSG00000009535	67897	Rnmt	RNA (guanine-7-) methyltransferase	2
KCl	ENSMUSG00000033174	23945	Mgll	monoglyceride lipase	3
KCl	ENSMUSG00000022040	13850	Ephx2	epoxide hydrolase 2, cytoplasmic	3
KCl	ENSMUSG00000026473	14645	Glul	glutamate-ammonia ligase (glutamine synthetase)	1
KCl	ENSMUSG00000024601	66307	Isoc1	isochorismatase domain containing 1	2
KCl	ENSMUSG00000052392	171282	Acot4	acyl-CoA thioesterase 4	4
KCl	ENSMUSG00000024143	104215	Rhoq	ras homolog family member Q	1
KCl	ENSMUSG00000032181	20255	Scg3	secretogranin III	2
KCl	ENSMUSG00000055067	69726	Smyd3	SET and MYND domain containing 3	2
KCl	ENSMUSG00000038388	56524	Mpp6	membrane protein, palmitoylated 6 (MAGUK p55 subfamily member 6)	2
KCl	ENSMUSG00000026600	20652	Soat1	sterol O-acyltransferase 1	1
KCl	ENSMUSG00000030790	11535	Adm	adrenomedullin	5
KCl	ENSMUSG00000021481	26919	Zfp346	zinc finger protein 346	4
KCl	ENSMUSG00000024542	70799	Cep192	centrosomal protein 192	5
KCl	ENSMUSG00000003226	19386	Ranbp2	RAN binding protein 2	5
KCl	ENSMUSG00000043415	71198	Otud1	OTU domain containing 1	4
KCl	ENSMUSG00000044340	98432	Phlpp1	PH domain and leucine rich repeat protein phosphatase 1	1
KCl	ENSMUSG00000085024	320842	C230035I16Rik	RIKEN cDNA C230035I16 gene	5
KCl	ENSMUSG00000031586	19663	Rbpms	RNA binding protein gene with multiple splicing	2
KCl	ENSMUSG00000023960	83965	Enpp5	ectonucleotide pyrophosphatase/phosphodiesterase 5	2
KCl	ENSMUSG00000022109	67381	Med4	mediator complex subunit 4	2
KCl	ENSMUSG00000036764	30045	Dnajc12	DnaJ heat shock protein family (Hsp40) member C12	2
KCl	ENSMUSG00000033960	240185	Jcad	junctional cadherin 5 associated	1
KCl	ENSMUSG00000100733	71174	4933416M06Rik	RIKEN cDNA 4933416M06 gene	4
KCl	ENSMUSG00000038569	231724	Rad9b	RAD9 checkpoint clamp component B	2
KCl	ENSMUSG00000034997	15558	Htr2a	5-hydroxytryptamine (serotonin) receptor 2A	3
KCl	ENSMUSG00000034472	75141	Rasd2	RASD family, member 2	2
KCl	ENSMUSG00000051375	75599	Pcdh1	protocadherin 1	3
KCl	ENSMUSG00000018486	22412	Wnt9b	wingless-type MMTV integration site family, member 9B	3
KCl	ENSMUSG00000017493	16010	Igfbp4	insulin-like growth factor binding protein 4	1
KCl	ENSMUSG00000048756	56484	Foxo3	forkhead box O3	2
KCl	ENSMUSG00000039579	242443	Grin3a	glutamate receptor ionotropic, NMDA3A	1
KCl	ENSMUSG00000030872	74105	Gga2	golgi associated, gamma adaptin ear containing, ARF binding protein 2	2
KCl	ENSMUSG00000038550	229599	Ciart	circadian associated repressor of transcription	5
KCl	ENSMUSG00000022018	66214	Rgcc	regulator of cell cycle	1
KCl	ENSMUSG00000062110	212986	Scfd2	Sec1 family domain containing 2	4
KCl	ENSMUSG00000022443	17886	Myh9	myosin, heavy polypeptide 9, non-muscle	3
KCl	ENSMUSG00000024245	68027	Tmem178	transmembrane protein 178	1
KCl	ENSMUSG00000033628	225326	Pik3c3	phosphatidylinositol 3-kinase catalytic subunit type 3	4
KCl	ENSMUSG00000029422	208606	Rsrc2	arginine/serine-rich coiled-coil 2	1
KCl	ENSMUSG00000023913	27226	Pla2g7	phospholipase A2, group VII (platelet-activating factor acetylhydrolase, plasma)	1
KCl	ENSMUSG00000033998	16525	Kcnk1	potassium channel, subfamily K, member 1	3
KCl	ENSMUSG00000030849	14183	Fgfr2	fibroblast growth factor receptor 2	1
KCl	ENSMUSG00000024975	18569	Pdcd4	programmed cell death 4	2
KCl	ENSMUSG00000038894	384783	Irs2	insulin receptor substrate 2	1
KCl	ENSMUSG00000047495	244310	Dlgap2	DLG associated protein 2	1
KCl	ENSMUSG00000033233	229644	Trim45	tripartite motif-containing 45	4
KCl	ENSMUSG00000011256	11492	Adam19	a disintegrin and metallopeptidase domain 19 (meltrin beta)	1
KCl	ENSMUSG00000037060	109042	Cavin3	caveolae associated 3	3
KCl	ENSMUSG00000028261	68493	Ndufaf4	NADH:ubiquinone oxidoreductase complex assembly factor 4	3
KCl	ENSMUSG00000040018	226139	Cox15	cytochrome c oxidase assembly protein 15	4
KCl	ENSMUSG00000005470	66929	Asf1b	anti-silencing function 1B histone chaperone	6
KCl	ENSMUSG00000085396	103012	Firre	functional intergenic repeating RNA element	4
KCl	ENSMUSG00000042978	104175	Sbk1	SH3-binding kinase 1	1
KCl	ENSMUSG00000013846	20442	St3gal1	ST3 beta-galactoside alpha-2,3-sialyltransferase 1	3
KCl	ENSMUSG00000040010	20539	Slc7a5	solute carrier family 7 (cationic amino acid transporter, y+ system), member 5	1
KCl	ENSMUSG00000078317	14070	F8a	factor 8-associated gene A	1
KCl	ENSMUSG00000085007	100503068	Gm11549	predicted gene 11549	3
KCl	ENSMUSG00000023809	20112	Rps6ka2	ribosomal protein S6 kinase, polypeptide 2	1
KCl	ENSMUSG00000043241	326622	Upf2	UPF2 regulator of nonsense transcripts homolog (yeast)	2
KCl	ENSMUSG00000026202	22145	Tuba4a	tubulin, alpha 4A	1
KCl	ENSMUSG00000047146	52463	Tet1	tet methylcytosine dioxygenase 1	5
KCl	ENSMUSG00000038174	213056	Fam126b	family with sequence similarity 126, member B	1
KCl	ENSMUSG00000037761	109275	Actr5	ARP5 actin-related protein 5	4
KCl	ENSMUSG00000031657	234549	Heatr3	HEAT repeat containing 3	3
KCl	ENSMUSG00000030222	232441	Rerg	RAS-like, estrogen-regulated, growth-inhibitor	5
KCl	ENSMUSG00000024750	22682	Zfand5	zinc finger, AN1-type domain 5	5
KCl	ENSMUSG00000059325	74318	Hopx	HOP homeobox	1
KCl	ENSMUSG00000054894	68055	Dmac2l	distal membrane arm assembly complex 2 like	2
KCl	ENSMUSG00000022176	140743	Rem2	rad and gem related GTP binding protein 2	3
KCl	ENSMUSG00000020052	17172	Ascl1	achaete-scute family bHLH transcription factor 1	6
KCl	ENSMUSG00000022607	14083	Ptk2	PTK2 protein tyrosine kinase 2	3
KCl	ENSMUSG00000092341	72289	Malat1	metastasis associated lung adenocarcinoma transcript 1 (non-coding RNA)	5
KCl	ENSMUSG00000043391	72190	2510009E07Rik	RIKEN cDNA 2510009E07 gene	1
KCl	ENSMUSG00000032641	14760	Gpr19	G protein-coupled receptor 19	5
KCl	ENSMUSG00000027324	271842	Rpusd2	RNA pseudouridylate synthase domain containing 2	6
KCl	ENSMUSG00000036023	11546	Parp2	poly (ADP-ribose) polymerase family, member 2	2
KCl	ENSMUSG00000048281	239133	Dleu7	deleted in lymphocytic leukemia, 7	2
KCl	ENSMUSG00000018820	319740	Zfyve27	zinc finger, FYVE domain containing 27	4
KCl	ENSMUSG00000042406	11911	Atf4	activating transcription factor 4	5
KCl	ENSMUSG00000047992	240479	Dipk1c	divergent protein kinase domain 1C	3
KCl	ENSMUSG00000008393	52502	Carhsp1	calcium regulated heat stable protein 1	2
KCl	ENSMUSG00000016921	67996	Srsf6	serine/arginine-rich splicing factor 6	6
KCl	ENSMUSG00000028820	71514	Sfpq	splicing factor proline/glutamine rich (polypyrimidine tract binding protein associated)	3
KCl	ENSMUSG00000024308	21356	Tapbp	TAP binding protein	2
KCl	ENSMUSG00000034135	70661	Sik3	SIK family kinase 3	1
KCl	ENSMUSG00000024063	77889	Lbh	limb-bud and heart	3
KCl	ENSMUSG00000036053	71409	Fmnl2	formin-like 2	1
KCl	ENSMUSG00000055013	347722	Agap1	ArfGAP with GTPase domain, ankyrin repeat and PH domain 1	2
KCl	ENSMUSG00000036928	50878	Stag3	stromal antigen 3	2
KCl	ENSMUSG00000043421	69573	Hilpda	hypoxia inducible lipid droplet associated	5
KCl	ENSMUSG00000024589	83814	Nedd4l	neural precursor cell expressed, developmentally down-regulated gene 4-like	1
KCl	ENSMUSG00000054400	75458	Cklf	chemokine-like factor	4
KCl	ENSMUSG00000039967	30046	Zfp292	zinc finger protein 292	5
KCl	ENSMUSG00000029059	66469	Prxl2b	peroxiredoxin like 2B	4
KCl	ENSMUSG00000045757	233893	Zfp764	zinc finger protein 764	4
KCl	ENSMUSG00000041846	68734	Ppp4r3a	protein phosphatase 4 regulatory subunit 3A	5
KCl	ENSMUSG00000024014	18712	Pim1	proviral integration site 1	3
KCl	ENSMUSG00000022656	58998	Nectin3	nectin cell adhesion molecule 3	1
KCl	ENSMUSG00000024170	71718	Telo2	telomere maintenance 2	3
KCl	ENSMUSG00000024883	225870	Rin1	Ras and Rab interactor 1	1
KCl	ENSMUSG00000048617	234542	Rtbdn	retbindin	4
KCl	ENSMUSG00000062591	22153	Tubb4a	tubulin, beta 4A class IVA	1
KCl	ENSMUSG00000027400	18610	Pdyn	prodynorphin	3
KCl	ENSMUSG00000034845	84094	Plvap	plasmalemma vesicle associated protein	4
KCl	ENSMUSG00000037161	67749	Mgarp	mitochondria localized glutamic acid rich protein	2
KCl	ENSMUSG00000024486	15200	Hbegf	heparin-binding EGF-like growth factor	3
KCl	ENSMUSG00000034297	327987	Med13	mediator complex subunit 13	1
KCl	ENSMUSG00000034206	77782	Polq	polymerase (DNA directed), theta	5
KCl	ENSMUSG00000032087	114873	Dscaml1	DS cell adhesion molecule like 1	1
KCl	ENSMUSG00000034949	103406	Zfr2	zinc finger RNA binding protein 2	6
KCl	ENSMUSG00000032740	108686	Ccdc88a	coiled coil domain containing 88A	1
KCl	ENSMUSG00000086213	74333	A330040F15Rik	RIKEN cDNA A330040F15 gene	4
KCl	ENSMUSG00000035686	21835	Thrsp	thyroid hormone responsive	3
KCl	ENSMUSG00000039219	94246	Arid4b	AT rich interactive domain 4B (RBP1-like)	5
KCl	ENSMUSG00000027525	74189	Phactr3	phosphatase and actin regulator 3	1
KCl	ENSMUSG00000002274	70083	Metrn	meteorin, glial cell differentiation regulator	3
KCl	ENSMUSG00000029512	22241	Ulk1	unc-51 like kinase 1	2
KCl	ENSMUSG00000001119	12833	Col6a1	collagen, type VI, alpha 1	3
KCl	ENSMUSG00000025212	94280	Sfxn3	sideroflexin 3	4
KCl	ENSMUSG00000059401	333639	Mamld1	mastermind-like domain containing 1	3
KCl	ENSMUSG00000032411	211586	Tfdp2	transcription factor Dp 2	2
KCl	ENSMUSG00000042097	22685	Zfp239	zinc finger protein 239	2
KCl	ENSMUSG00000022033	52033	Pbk	PDZ binding kinase	3
KCl	ENSMUSG00000036585	14164	Fgf1	fibroblast growth factor 1	3
KCl	ENSMUSG00000021255	26380	Esrrb	estrogen related receptor, beta	3
KCl	ENSMUSG00000024053	246707	Emilin2	elastin microfibril interfacer 2	4
KCl	ENSMUSG00000020914	21973	Top2a	topoisomerase (DNA) II alpha	3
KCl	ENSMUSG00000039103	68810	Nexn	nexilin	6
KCl	ENSMUSG00000018774	12514	Cd68	CD68 antigen	2
KCl	ENSMUSG00000056220	18783	Pla2g4a	phospholipase A2, group IVA (cytosolic, calcium-dependent)	3
KCl	ENSMUSG00000033161	11928	Atp1a1	ATPase, Na+/K+ transporting, alpha 1 polypeptide	3
KCl	ENSMUSG00000066440	211978	Zfyve26	zinc finger, FYVE domain containing 26	2
KCl	ENSMUSG00000034245	232232	Hdac11	histone deacetylase 11	2
KCl	ENSMUSG00000013622	381629	Atraid	all-trans retinoic acid induced differentiation factor	2
KCl	ENSMUSG00000055320	21676	Tead1	TEA domain family member 1	1
KCl	ENSMUSG00000026765	71897	Lypd6b	LY6/PLAUR domain containing 6B	2
KCl	ENSMUSG00000021363	17152	Mak	male germ cell-associated kinase	2
KCl	ENSMUSG00000021318	14634	Gli3	GLI-Kruppel family member GLI3	3
KCl	ENSMUSG00000026773	170768	Pfkfb3	6-phosphofructo-2-kinase/fructose-2,6-biphosphatase 3	5
KCl	ENSMUSG00000026360	19735	Rgs2	regulator of G-protein signaling 2	1
KCl	ENSMUSG00000059923	14784	Grb2	growth factor receptor bound protein 2	1
KCl	ENSMUSG00000027293	98878	Ehd4	EH-domain containing 4	2
KCl	ENSMUSG00000037138	16764	Aff3	AF4/FMR2 family, member 3	1
KCl	ENSMUSG00000020734	14813	Grin2c	glutamate receptor, ionotropic, NMDA2C (epsilon 3)	3
KCl	ENSMUSG00000039911	74646	Spsb1	splA/ryanodine receptor domain and SOCS box containing 1	3
KCl	ENSMUSG00000037747	70911	Phyhipl	phytanoyl-CoA hydroxylase interacting protein-like	1
KCl	ENSMUSG00000023940	72415	Sgo1	shugoshin 1	3
KCl	ENSMUSG00000022131	58245	Gpr180	G protein-coupled receptor 180	2
KCl	ENSMUSG00000034793	68401	G6pc3	glucose 6 phosphatase, catalytic, 3	4
KCl	ENSMUSG00000041544	242748	Disp3	dispatched RND transporter family member 3	3
KCl	ENSMUSG00000008540	56615	Mgst1	microsomal glutathione S-transferase 1	1
KCl	ENSMUSG00000025592	93837	Dach2	dachshund family transcription factor 2	2
KCl	ENSMUSG00000031770	64209	Herpud1	homocysteine-inducible, endoplasmic reticulum stress-inducible, ubiquitin-like domain member 1	5
KCl	ENSMUSG00000031530	319520	Dusp4	dual specificity phosphatase 4	1
KCl	ENSMUSG00000021629	69048	Slc30a5	solute carrier family 30 (zinc transporter), member 5	4
KCl	ENSMUSG00000053091	72635	Lins1	lines homolog 1	3
KCl	ENSMUSG00000034906	215387	Ncaph	non-SMC condensin I complex, subunit H	3
KCl	ENSMUSG00000037890	213081	Wdr19	WD repeat domain 19	5
KCl	ENSMUSG00000053414	26559	Hunk	hormonally upregulated Neu-associated kinase	1
KCl	ENSMUSG00000023055	67488	Calcoco1	calcium binding and coiled coil domain 1	2
KCl	ENSMUSG00000041439	98682	Mfsd6	major facilitator superfamily domain containing 6	2
KCl	ENSMUSG00000022799	12549	Arhgap31	Rho GTPase activating protein 31	3
KCl	ENSMUSG00000022702	15260	Hira	histone cell cycle regulator	3
KCl	ENSMUSG00000039126	353211	Prune2	prune homolog 2	2
KCl	ENSMUSG00000049100	18526	Pcdh10	protocadherin 10	3
KCl	ENSMUSG00000068601	621427	Gm10244	predicted gene 10244	4
KCl	ENSMUSG00000038352	217151	Arl5c	ADP-ribosylation factor-like 5C	5
KCl	ENSMUSG00000045636	102103	Mtus1	mitochondrial tumor suppressor 1	4
KCl	ENSMUSG00000039257	58188	Vstm2b	V-set and transmembrane domain containing 2B	3
KCl	ENSMUSG00000024042	17691	Sik1	salt inducible kinase 1	5
KCl	ENSMUSG00000029119	17160	Man2b2	mannosidase 2, alpha B2	4
KCl	ENSMUSG00000002812	14248	Flii	flightless I actin binding protein	2
KCl	ENSMUSG00000064329	20265	Scn1a	sodium channel, voltage-gated, type I, alpha	5
KCl	ENSMUSG00000055493	13853	Epm2a	epilepsy, progressive myoclonic epilepsy, type 2 gene alpha	2
KCl	ENSMUSG00000031367	108012	Ap1s2	adaptor-related protein complex 1, sigma 2 subunit	3
KCl	ENSMUSG00000017747	80860	Ghdc	GH3 domain containing	5
KCl	ENSMUSG00000001376	73288	Vps50	VPS50 EARP/GARPII complex subunit	2
KCl	ENSMUSG00000021219	50779	Rgs6	regulator of G-protein signaling 6	1
KCl	ENSMUSG00000026921	353156	Egfl7	EGF-like domain 7	2
KCl	ENSMUSG00000036087	75991	Slain2	SLAIN motif family, member 2	3
KCl	ENSMUSG00000060402	68947	Chst8	carbohydrate sulfotransferase 8	1
KCl	ENSMUSG00000106943	70036	Dancr	differentiation antagonizing non-protein coding RNA	4
KCl	ENSMUSG00000006205	56213	Htra1	HtrA serine peptidase 1	3
KCl	ENSMUSG00000032501	211770	Trib1	tribbles pseudokinase 1	3
KCl	ENSMUSG00000025579	14387	Gaa	glucosidase, alpha, acid	2
KCl	ENSMUSG00000060284	170574	Sp7	Sp7 transcription factor 7	3
KCl	ENSMUSG00000057455	19762	Rit2	Ras-like without CAAX 2	2
KCl	ENSMUSG00000028433	68926	Ubap2	ubiquitin-associated protein 2	6
KCl	ENSMUSG00000027978	19142	Prss12	protease, serine 12 neurotrypsin (motopsin)	2
KCl	ENSMUSG00000038473	70729	Nos1ap	nitric oxide synthase 1 (neuronal) adaptor protein	1
KCl	ENSMUSG00000089706	78603	B230216N24Rik	RIKEN cDNA B230216N24 gene	1
KCl	ENSMUSG00000055022	12805	Cntn1	contactin 1	5
KCl	ENSMUSG00000097391	100040724	Mirg	miRNA containing gene	3
KCl	ENSMUSG00000030970	13017	Ctbp2	C-terminal binding protein 2	1
KCl	ENSMUSG00000000409	16818	Lck	lymphocyte protein tyrosine kinase	2
KCl	ENSMUSG00000017664	228875	Slc35c2	solute carrier family 35, member C2	2
KCl	ENSMUSG00000002732	14231	Fkbp7	FK506 binding protein 7	2
KCl	ENSMUSG00000040713	433375	Creg1	cellular repressor of E1A-stimulated genes 1	2
KCl	ENSMUSG00000000056	67608	Narf	nuclear prelamin A recognition factor	2
KCl	ENSMUSG00000030604	71163	Zfp626	zinc finger protein 626	4
KCl	ENSMUSG00000026003	11363	Acadl	acyl-Coenzyme A dehydrogenase, long-chain	1
KCl	ENSMUSG00000024378	170459	Stard4	StAR-related lipid transfer (START) domain containing 4	5
KCl	ENSMUSG00000002222	68477	Rmnd5a	required for meiotic nuclear division 5 homolog A	2
KCl	ENSMUSG00000093755	546903	Vmn1r39	vomeronasal 1 receptor 39	2
KCl	ENSMUSG00000037846	170799	Rtkn2	rhotekin 2	3
KCl	ENSMUSG00000026628	11910	Atf3	activating transcription factor 3	1
KCl	ENSMUSG00000029475	30841	Kdm2b	lysine (K)-specific demethylase 2B	4
KCl	ENSMUSG00000035828	223775	Pim3	proviral integration site 3	1
KCl	ENSMUSG00000070570	72961	Slc17a7	solute carrier family 17 (sodium-dependent inorganic phosphate cotransporter), member 7	1
KCl	ENSMUSG00000041341	76559	Atg2b	autophagy related 2B	2
KCl	ENSMUSG00000022893	11504	Adamts1	a disintegrin-like and metallopeptidase (reprolysin type) with thrombospondin type 1 motif, 1	3
KCl	ENSMUSG00000103695	320566	A830029E22Rik	RIKEN cDNA A830029E22 gene	3
KCl	ENSMUSG00000021182	68339	Ccdc88c	coiled-coil domain containing 88C	3
KCl	ENSMUSG00000026495	68226	Efcab2	EF-hand calcium binding domain 2	4
KCl	ENSMUSG00000060961	54403	Slc4a4	solute carrier family 4 (anion exchanger), member 4	1
KCl	ENSMUSG00000032375	208117	Aph1b	aph1 homolog B, gamma secretase subunit	2
KCl	ENSMUSG00000003411	69908	Rab3b	RAB3B, member RAS oncogene family	2
KCl	ENSMUSG00000005362	58799	Crbn	cereblon	2
KCl	ENSMUSG00000049939	192198	Lrrc4	leucine rich repeat containing 4	1
KCl	ENSMUSG00000045519	434377	Zfp560	zinc finger protein 560	4
KCl	ENSMUSG00000032232	68178	Cgnl1	cingulin-like 1	3
KCl	ENSMUSG00000038605	229011	Samd10	sterile alpha motif domain containing 10	4
KCl	ENSMUSG00000001467	13121	Cyp51	cytochrome P450, family 51	5
KCl	ENSMUSG00000054720	100604	Lrrc8c	leucine rich repeat containing 8 family, member C	3
KCl	ENSMUSG00000037426	277854	Depdc5	DEP domain containing 5	2
KCl	ENSMUSG00000024647	12405	Cbln2	cerebellin 2 precursor protein	1
KCl	ENSMUSG00000057229	66349	Dmac2	distal membrane arm assembly complex 2	2
KCl	ENSMUSG00000024892	18563	Pcx	pyruvate carboxylase	4
KCl	ENSMUSG00000020290	103573	Xpo1	exportin 1	1
KCl	ENSMUSG00000035851	231386	Ythdc1	YTH domain containing 1	5
KCl	ENSMUSG00000004798	29869	Ulk2	unc-51 like kinase 2	2
KCl	ENSMUSG00000023935	71020	Spats1	spermatogenesis associated, serine-rich 1	2
KCl	ENSMUSG00000024997	11757	Prdx3	peroxiredoxin 3	2
KCl	ENSMUSG00000048376	14062	F2r	coagulation factor II (thrombin) receptor	2
KCl	ENSMUSG00000059173	18573	Pde1a	phosphodiesterase 1A, calmodulin-dependent	1
KCl	ENSMUSG00000046585	381229	Cfap58	cilia and flagella associated protein 58	3
KCl	ENSMUSG00000021704	382793	Mtx3	metaxin 3	4
KCl	ENSMUSG00000022031	74195	Elp3	elongator acetyltransferase complex subunit 3	2
KCl	ENSMUSG00000006127	19062	Inpp5k	inositol polyphosphate 5-phosphatase K	2
KCl	ENSMUSG00000027742	67542	Cog6	component of oligomeric golgi complex 6	2
KCl	ENSMUSG00000090061	319807	Nwd2	NACHT and WD repeat domain containing 2	5
KCl	ENSMUSG00000031314	270627	Taf1	TATA-box binding protein associated factor 1	5
KCl	ENSMUSG00000040490	70530	Lrfn2	leucine rich repeat and fibronectin type III domain containing 2	3
KCl	ENSMUSG00000026094	98267	Stk17b	serine/threonine kinase 17b (apoptosis-inducing)	1
KCl	ENSMUSG00000006522	16426	Itih3	inter-alpha trypsin inhibitor, heavy chain 3	1
KCl	ENSMUSG00000049098	258869	Olfr147	olfactory receptor 147	4
KCl	ENSMUSG00000091811	66300	Inafm1	InaF motif containing 1	2
KCl	ENSMUSG00000067201	14997	H2-M9	histocompatibility 2, M region locus 9	3
KCl	ENSMUSG00000094520	259122	Olfr635	olfactory receptor 635	5
KCl	ENSMUSG00000090362	621430	Vmn2r79	vomeronasal 2, receptor 79	6
KCl	ENSMUSG00000010609	19165	Psen2	presenilin 2	2
KCl	ENSMUSG00000028884	19891	Rpa2	replication protein A2	2
KCl	ENSMUSG00000032417	69519	Rwdd2a	RWD domain containing 2A	4
KCl	ENSMUSG00000021750	268709	Fam107a	family with sequence similarity 107, member A	3
KCl	ENSMUSG00000004609	12489	Cd33	CD33 antigen	4
KCl	ENSMUSG00000021365	18003	Nedd9	neural precursor cell expressed, developmentally down-regulated gene 9	1
KCl	ENSMUSG00000112569	102635888	Gm33111	predicted gene, 33111	4
KCl	ENSMUSG00000001131	21857	Timp1	tissue inhibitor of metalloproteinase 1	1
KCl	ENSMUSG00000038122	544696	Tbc1d32	TBC1 domain family, member 32	2
KCl	ENSMUSG00000030847	29810	Bag3	BCL2-associated athanogene 3	5
KCl	ENSMUSG00000032060	12955	Cryab	crystallin, alpha B	1
KCl	ENSMUSG00000048279	50720	Sacs	sacsin	1
KCl	ENSMUSG00000026609	22283	Ush2a	usherin	2
KCl	ENSMUSG00000022629	16564	Kif21a	kinesin family member 21A	5
KCl	ENSMUSG00000034853	329910	Acot11	acyl-CoA thioesterase 11	3
KCl	ENSMUSG00000068748	19283	Ptprz1	protein tyrosine phosphatase, receptor type Z, polypeptide 1	3
KCl	ENSMUSG00000061436	15258	Hipk2	homeodomain interacting protein kinase 2	1
KCl	ENSMUSG00000030149	27007	Klrk1	killer cell lectin-like receptor subfamily K, member 1	3
KCl	ENSMUSG00000031099	93761	Smarca1	SWI/SNF related, matrix associated, actin dependent regulator of chromatin, subfamily a, member 1	1
KCl	ENSMUSG00000031479	70160	Vps36	vacuolar protein sorting 36	5
KCl	ENSMUSG00000045287	237847	Rtn4rl1	reticulon 4 receptor-like 1	1
KCl	ENSMUSG00000069808	116972	Fam57a	family with sequence similarity 57, member A	6
KCl	ENSMUSG00000047963	52331	Stbd1	starch binding domain 1	2
KCl	ENSMUSG00000030022	101401	Adamts9	a disintegrin-like and metallopeptidase (reprolysin type) with thrombospondin type 1 motif, 9	3
KCl	ENSMUSG00000032606	66257	Nicn1	nicolin 1	2
KCl	ENSMUSG00000024072	67864	Yipf4	Yip1 domain family, member 4	2
KCl	ENSMUSG00000021156	66505	Zmynd11	zinc finger, MYND domain containing 11	5
KCl	ENSMUSG00000064368	17722	ND6	NADH dehydrogenase subunit 6	6
KCl	ENSMUSG00000030701	27276	Plekhb1	pleckstrin homology domain containing, family B (evectins) member 1	3
KCl	ENSMUSG00000017412	12298	Cacnb4	calcium channel, voltage-dependent, beta 4 subunit	5
KCl	ENSMUSG00000054752	319636	Fsd1l	fibronectin type III and SPRY domain containing 1-like	2
KCl	ENSMUSG00000027828	67437	Ssr3	signal sequence receptor, gamma	2
KCl	ENSMUSG00000027695	18805	Pld1	phospholipase D1	3
KCl	ENSMUSG00000026748	67448	Plxdc2	plexin domain containing 2	5
KCl	ENSMUSG00000037712	218952	Fermt2	fermitin family member 2	1
KCl	ENSMUSG00000056493	17425	Foxk1	forkhead box K1	2
KCl	ENSMUSG00000015312	17873	Gadd45b	growth arrest and DNA-damage-inducible 45 beta	5
KCl	ENSMUSG00000037674	319758	Rfx7	regulatory factor X, 7	2
KCl	ENSMUSG00000020581	23795	Agr2	anterior gradient 2	4
KCl	ENSMUSG00000027160	68201	Ccdc34	coiled-coil domain containing 34	5
KCl	ENSMUSG00000004980	53379	Hnrnpa2b1	heterogeneous nuclear ribonucleoprotein A2/B1	1
KCl	ENSMUSG00000030095	74122	Tmem43	transmembrane protein 43	2
KCl	ENSMUSG00000024095	72692	Hnrnpll	heterogeneous nuclear ribonucleoprotein L-like	5
KCl	ENSMUSG00000029231	18595	Pdgfra	platelet derived growth factor receptor, alpha polypeptide	1
KCl	ENSMUSG00000046861	76608	Hectd3	HECT domain E3 ubiquitin protein ligase 3	2
KCl	ENSMUSG00000044952	622320	Kctd21	potassium channel tetramerisation domain containing 21	3
KCl	ENSMUSG00000027300	140629	Ubox5	U box domain containing 5	3
KCl	ENSMUSG00000068037	17171	Mas1	MAS1 oncogene	3
KCl	ENSMUSG00000033159	69171	Cnppd1	cyclin Pas1/PHO80 domain containing 1	2
KCl	ENSMUSG00000073563	70425	Csnk1g3	casein kinase 1, gamma 3	1
KCl	ENSMUSG00000039901	71617	Armh3	armadillo-like helical domain containing 3	4
KCl	ENSMUSG00000018659	103711	Pnpo	pyridoxine 5'-phosphate oxidase	2
KCl	ENSMUSG00000020330	15366	Hmmr	hyaluronan mediated motility receptor (RHAMM)	3
KCl	ENSMUSG00000100985	100038516	Gm10640	predicted gene 10640	4
KCl	ENSMUSG00000030093	22421	Wnt7a	wingless-type MMTV integration site family, member 7A	2
KCl	ENSMUSG00000038418	13653	Egr1	early growth response 1	1
KCl	ENSMUSG00000025730	224624	Rab40c	Rab40C, member RAS oncogene family	2
KCl	ENSMUSG00000072082	12449	Ccnf	cyclin F	1
KCl	ENSMUSG00000040204	68026	Pclaf	PCNA clamp associated factor	3
KCl	ENSMUSG00000045327	229613	6330549D23Rik	RIKEN cDNA 6330549D23 gene	3
KCl	ENSMUSG00000041431	268697	Ccnb1	cyclin B1	1
KCl	ENSMUSG00000029763	20336	Exoc4	exocyst complex component 4	2
KCl	ENSMUSG00000025083	226250	Afap1l2	actin filament associated protein 1-like 2	3
KCl	ENSMUSG00000001847	19353	Rac1	Rac family small GTPase 1	1
KCl	ENSMUSG00000022678	67203	Nde1	nudE neurodevelopment protein 1	3
KCl	ENSMUSG00000050295	17300	Foxc1	forkhead box C1	3
KCl	ENSMUSG00000031958	52815	Ldhd	lactate dehydrogenase D	4
KCl	ENSMUSG00000038828	68796	Tmem214	transmembrane protein 214	6
KCl	ENSMUSG00000025986	227059	Slc39a10	solute carrier family 39 (zinc transporter), member 10	1
KCl	ENSMUSG00000017376	18099	Nlk	nemo like kinase	5
KCl	ENSMUSG00000025907	12421	Rb1cc1	RB1-inducible coiled-coil 1	5
KCl	ENSMUSG00000045573	18619	Penk	preproenkephalin	1
KCl	ENSMUSG00000106379	269629	Lhfpl3	lipoma HMGIC fusion partner-like 3	5
KCl	ENSMUSG00000004891	18008	Nes	nestin	3
KCl	ENSMUSG00000050164	207911	Mchr1	melanin-concentrating hormone receptor 1	1
KCl	ENSMUSG00000041617	72315	Ccdc74a	coiled-coil domain containing 74A	4
KCl	ENSMUSG00000029552	21753	Tes	testis derived transcript	1
KCl	ENSMUSG00000039246	226791	Lyplal1	lysophospholipase-like 1	2
KCl	ENSMUSG00000017144	74194	Rnd3	Rho family GTPase 3	1
KCl	ENSMUSG00000036052	56323	Dnajb5	DnaJ heat shock protein family (Hsp40) member B5	3
KCl	ENSMUSG00000030747	67800	Dgat2	diacylglycerol O-acyltransferase 2	2
KCl	ENSMUSG00000026586	18933	Prrx1	paired related homeobox 1	3
KCl	ENSMUSG00000033712	219158	Ccar2	cell cycle activator and apoptosis regulator 2	4
KCl	ENSMUSG00000030641	74041	Ddias	DNA damage-induced apoptosis suppressor	2
KCl	ENSMUSG00000037400	76295	Atp11b	ATPase, class VI, type 11B	2
KCl	ENSMUSG00000032018	235293	Sc5d	sterol-C5-desaturase	5
KCl	ENSMUSG00000032702	107351	Kank1	KN motif and ankyrin repeat domains 1	3
KCl	ENSMUSG00000026834	269275	Acvr1c	activin A receptor, type IC	1
KCl	ENSMUSG00000027472	68559	Pdrg1	p53 and DNA damage regulated 1	2
KCl	ENSMUSG00000000628	15277	Hk2	hexokinase 2	5
KCl	ENSMUSG00000021222	73828	Dcaf4	DDB1 and CUL4 associated factor 4	2
KCl	ENSMUSG00000020641	58185	Rsad2	radical S-adenosyl methionine domain containing 2	3
KCl	ENSMUSG00000021585	12380	Cast	calpastatin	4
KCl	ENSMUSG00000005198	20020	Polr2a	polymerase (RNA) II (DNA directed) polypeptide A	4
KCl	ENSMUSG00000020493	270906	Prr11	proline rich 11	3
KCl	ENSMUSG00000031576	16532	Kcnu1	potassium channel, subfamily U, member 1	2
KCl	ENSMUSG00000022272	17909	Myo10	myosin X	3
KCl	ENSMUSG00000020059	20962	Sycp3	synaptonemal complex protein 3	4
KCl	ENSMUSG00000053846	16891	Lipg	lipase, endothelial	1
KCl	ENSMUSG00000024411	11829	Aqp4	aquaporin 4	1
KCl	ENSMUSG00000029191	19687	Rfc1	replication factor C (activator 1) 1	2
KCl	ENSMUSG00000050821	78408	Fam131a	family with sequence similarity 131, member A	3
KCl	ENSMUSG00000019768	13982	Esr1	estrogen receptor 1 (alpha)	1
KCl	ENSMUSG00000001419	17261	Mef2d	myocyte enhancer factor 2D	1
KCl	ENSMUSG00000036606	140570	Plxnb2	plexin B2	2
KCl	ENSMUSG00000061353	20315	Cxcl12	chemokine (C-X-C motif) ligand 12	1
KCl	ENSMUSG00000024511	80718	Rab27b	RAB27B, member RAS oncogene family	2
KCl	ENSMUSG00000038205	108097	Prkab2	protein kinase, AMP-activated, beta 2 non-catalytic subunit	2
KCl	ENSMUSG00000026958	83768	Dpp7	dipeptidylpeptidase 7	1
KCl	ENSMUSG00000050953	14609	Gja1	gap junction protein, alpha 1	5
KCl	ENSMUSG00000059866	231130	Tnip2	TNFAIP3 interacting protein 2	2
KCl	ENSMUSG00000002489	21844	Tiam1	T cell lymphoma invasion and metastasis 1	3
KCl	ENSMUSG00000039114	68404	Nrn1	neuritin 1	1
KCl	ENSMUSG00000039007	54381	Cpq	carboxypeptidase Q	1
KCl	ENSMUSG00000020388	30794	Pdlim4	PDZ and LIM domain 4	3
KCl	ENSMUSG00000052512	78286	Nav2	neuron navigator 2	1
KCl	ENSMUSG00000027977	83398	Ndst3	N-deacetylase/N-sulfotransferase (heparan glucosaminyl) 3	1
KCl	ENSMUSG00000042211	107035	Fbxo38	F-box protein 38	2
KCl	ENSMUSG00000033952	12316	Aspm	abnormal spindle microtubule assembly	3
KCl	ENSMUSG00000055707	234378	Klhl26	kelch-like 26	6
KCl	ENSMUSG00000020154	19263	Ptprb	protein tyrosine phosphatase, receptor type, B	2
KCl	ENSMUSG00000020601	217410	Trib2	tribbles pseudokinase 2	3
KCl	ENSMUSG00000031295	110094	Phka2	phosphorylase kinase alpha 2	2
KCl	ENSMUSG00000025176	67432	Hoga1	4-hydroxy-2-oxoglutarate aldolase 1	3
KCl	ENSMUSG00000059375	171187	Vmn1r33	vomeronasal 1 receptor 33	4
KCl	ENSMUSG00000045790	100503884	Ccdc149	coiled-coil domain containing 149	4
KCl	ENSMUSG00000070427	16068	Il18bp	interleukin 18 binding protein	3
KCl	ENSMUSG00000020733	26941	Slc9a3r1	solute carrier family 9 (sodium/hydrogen exchanger), member 3 regulator 1	3
KCl	ENSMUSG00000028383	72479	Hsdl2	hydroxysteroid dehydrogenase like 2	1
KCl	ENSMUSG00000028051	15168	Hcn3	hyperpolarization-activated, cyclic nucleotide-gated K+ 3	2
KCl	ENSMUSG00000040339	329739	Fam102b	family with sequence similarity 102, member B	2
KCl	ENSMUSG00000016995	17183	Matn4	matrilin 4	6
KCl	ENSMUSG00000037316	67384	Bag4	BCL2-associated athanogene 4	2
KCl	ENSMUSG00000022122	13618	Ednrb	endothelin receptor type B	1
KCl	ENSMUSG00000037579	16512	Kcnh3	potassium voltage-gated channel, subfamily H (eag-related), member 3	1
KCl	ENSMUSG00000003657	12308	Calb2	calbindin 2	1
KCl	ENSMUSG00000055945	320111	Prr18	proline rich 18	4
KCl	ENSMUSG00000020605	58240	Hs1bp3	HCLS1 binding protein 3	6
KCl	ENSMUSG00000037989	75607	Wnk2	WNK lysine deficient protein kinase 2	6
KCl	ENSMUSG00000028480	384009	Glipr2	GLI pathogenesis-related 2	3
KCl	ENSMUSG00000020375	216724	Rufy1	RUN and FYVE domain containing 1	2
KCl	ENSMUSG00000026547	21346	Tagln2	transgelin 2	1
KCl	ENSMUSG00000039194	19771	Rlbp1	retinaldehyde binding protein 1	1
KCl	ENSMUSG00000099413	100045066	Gm17767	predicted gene, 17767	5
KCl	ENSMUSG00000022797	22042	Tfrc	transferrin receptor	5
KCl	ENSMUSG00000040972	230868	Igsf21	immunoglobulin superfamily, member 21	3
KCl	ENSMUSG00000027048	27413	Abcb11	ATP-binding cassette, sub-family B (MDR/TAP), member 11	4
KCl	ENSMUSG00000022540	66049	Rogdi	rogdi homolog	4
KCl	ENSMUSG00000026740	13418	Dnajc1	DnaJ heat shock protein family (Hsp40) member C1	5
KCl	ENSMUSG00000049420	77220	Tmem200a	transmembrane protein 200A	1
KCl	ENSMUSG00000060149	213811	BC002059	cDNA sequence BC002059	5
KCl	ENSMUSG00000004902	71803	Slc25a18	solute carrier family 25 (mitochondrial carrier), member 18	1
KCl	ENSMUSG00000041390	16543	Mdfic	MyoD family inhibitor domain containing	1
KCl	ENSMUSG00000041577	116847	Prelp	proline arginine-rich end leucine-rich repeat	3
KCl	ENSMUSG00000021468	268656	Sptlc1	serine palmitoyltransferase, long chain base subunit 1	6
KCl	ENSMUSG00000053646	235611	Plxnb1	plexin B1	1
KCl	ENSMUSG00000036779	214627	Tent4b	terminal nucleotidyltransferase 4B	5
KCl	ENSMUSG00000052056	228913	Zfp217	zinc finger protein 217	3
KCl	ENSMUSG00000005958	13845	Ephb3	Eph receptor B3	3
KCl	ENSMUSG00000023905	27279	Tnfrsf12a	tumor necrosis factor receptor superfamily, member 12a	2
KCl	ENSMUSG00000024414	94064	Mrpl27	mitochondrial ribosomal protein L27	2
KCl	ENSMUSG00000097392	100662	D930016D06Rik	RIKEN cDNA D930016D06 gene	5
KCl	ENSMUSG00000025408	13198	Ddit3	DNA-damage inducible transcript 3	2
KCl	ENSMUSG00000028329	22590	Xpa	xeroderma pigmentosum, complementation group A	2
KCl	ENSMUSG00000044985	259064	Olfr124	olfactory receptor 124	4
KCl	ENSMUSG00000041180	226098	Hectd2	HECT domain E3 ubiquitin protein ligase 2	1
KCl	ENSMUSG00000066621	70381	Tecpr1	tectonin beta-propeller repeat containing 1	4
KCl	ENSMUSG00000029212	14400	Gabrb1	gamma-aminobutyric acid (GABA) A receptor, subunit beta 1	5
KCl	ENSMUSG00000055737	14600	Ghr	growth hormone receptor	6
KCl	ENSMUSG00000006215	22642	Zbtb17	zinc finger and BTB domain containing 17	3
KCl	ENSMUSG00000063694	13063	Cycs	cytochrome c, somatic	1
KCl	ENSMUSG00000005774	53970	Rfx5	regulatory factor X, 5 (influences HLA class II expression)	5
KCl	ENSMUSG00000037253	240396	Mex3c	mex3 RNA binding family member C	1
KCl	ENSMUSG00000040697	214063	Dnajc16	DnaJ heat shock protein family (Hsp40) member C16	4
KCl	ENSMUSG00000052942	226075	Glis3	GLIS family zinc finger 3	1
KCl	ENSMUSG00000019948	67019	Actr6	ARP6 actin-related protein 6	5
KCl	ENSMUSG00000024497	18998	Pou4f3	POU domain, class 4, transcription factor 3	2
KCl	ENSMUSG00000026730	19212	Pter	phosphotriesterase related	1
KCl	ENSMUSG00000023923	72238	Tbc1d5	TBC1 domain family, member 5	2
KCl	ENSMUSG00000039621	277360	Prex1	phosphatidylinositol-3,4,5-trisphosphate-dependent Rac exchange factor 1	1
KCl	ENSMUSG00000031026	330627	Trim66	tripartite motif-containing 66	2
KCl	ENSMUSG00000095253	240064	Zfp799	zinc finger protein 799	6
KCl	ENSMUSG00000028064	20351	Sema4a	sema domain, immunoglobulin domain (Ig), transmembrane domain (TM) and short cytoplasmic domain, (semaphorin) 4A	3
KCl	ENSMUSG00000024927	19697	Rela	v-rel reticuloendotheliosis viral oncogene homolog A (avian)	6
KCl	ENSMUSG00000042743	218544	Sgtb	small glutamine-rich tetratricopeptide repeat (TPR)-containing, beta	5
KCl	ENSMUSG00000021732	14165	Fgf10	fibroblast growth factor 10	4
KCl	ENSMUSG00000033083	210789	Tbc1d4	TBC1 domain family, member 4	2
KCl	ENSMUSG00000019942	12534	Cdk1	cyclin-dependent kinase 1	3
KCl	ENSMUSG00000044197	80290	Gpr146	G protein-coupled receptor 146	5
KCl	ENSMUSG00000034813	74053	Grip1	glutamate receptor interacting protein 1	5
KCl	ENSMUSG00000028466	12913	Creb3	cAMP responsive element binding protein 3	4
KCl	ENSMUSG00000036934	66714	4921524J17Rik	RIKEN cDNA 4921524J17 gene	5
KCl	ENSMUSG00000043183	319719	Simc1	SUMO-interacting motifs containing 1	4
KCl	ENSMUSG00000019920	110829	Lims1	LIM and senescent cell antigen-like domains 1	1
KCl	ENSMUSG00000026490	226751	Cdc42bpa	CDC42 binding protein kinase alpha	5
KCl	ENSMUSG00000030780	233913	BC017158	cDNA sequence BC017158	4
KCl	ENSMUSG00000052605	67441	Isoc2b	isochorismatase domain containing 2b	6
KCl	ENSMUSG00000069769	76626	Msi2	musashi RNA-binding protein 2	1
KCl	ENSMUSG00000097113	100503460	Gm19705	predicted gene, 19705	2
KCl	ENSMUSG00000026080	98388	Chst10	carbohydrate sulfotransferase 10	1
KCl	ENSMUSG00000028479	50798	Gne	glucosamine (UDP-N-acetyl)-2-epimerase/N-acetylmannosamine kinase	3
KCl	ENSMUSG00000052135	329934	Foxo6	forkhead box O6	1
KCl	ENSMUSG00000060950	328162	Trmt61a	tRNA methyltransferase 61A	6
KCl	ENSMUSG00000031340	14404	Gabre	gamma-aminobutyric acid (GABA) A receptor, subunit epsilon	2
KCl	ENSMUSG00000019874	12140	Fabp7	fatty acid binding protein 7, brain	1
KCl	ENSMUSG00000004872	18505	Pax3	paired box 3	3
KCl	ENSMUSG00000007908	208982	Hmgcll1	3-hydroxymethyl-3-methylglutaryl-Coenzyme A lyase-like 1	4
KCl	ENSMUSG00000044933	20607	Sstr3	somatostatin receptor 3	1
KCl	ENSMUSG00000030421	19777	Uri1	URI1, prefoldin-like chaperone	2
KCl	ENSMUSG00000067928	240034	Zfp760	zinc finger protein 760	4
KCl	ENSMUSG00000001524	14885	Gtf2h4	general transcription factor II H, polypeptide 4	5
KCl	ENSMUSG00000023912	74011	Slc25a27	solute carrier family 25, member 27	2
KCl	ENSMUSG00000021567	72293	Nkd2	naked cuticle 2	4
KCl	ENSMUSG00000022500	56722	Litaf	LPS-induced TN factor	3
KCl	ENSMUSG00000007682	13371	Dio2	deiodinase, iodothyronine, type II	1
KCl	ENSMUSG00000024998	74055	Plce1	phospholipase C, epsilon 1	1
KCl	ENSMUSG00000049971	319804	Glt1d1	glycosyltransferase 1 domain containing 1	2
KCl	ENSMUSG00000050963	16539	Kcns2	K+ voltage-gated channel, subfamily S, 2	3
KCl	ENSMUSG00000031762	17750	Mt2	metallothionein 2	4
KCl	ENSMUSG00000021556	105348	Golm1	golgi membrane protein 1	4
KCl	ENSMUSG00000022151	67515	Ttc33	tetratricopeptide repeat domain 33	2
KCl	ENSMUSG00000031813	73711	Mvb12a	multivesicular body subunit 12A	4
KCl	ENSMUSG00000045671	114716	Spred2	sprouty-related EVH1 domain containing 2	1
KCl	ENSMUSG00000052676	215693	Zmat1	zinc finger, matrin type 1	2
KCl	ENSMUSG00000034353	51801	Ramp1	receptor (calcitonin) activity modifying protein 1	1
KCl	ENSMUSG00000038146	18131	Notch3	notch 3	3
KCl	ENSMUSG00000097910	75996	5033428I22Rik	RIKEN cDNA 5033428I22 gene	4
KCl	ENSMUSG00000064373	20363	Selenop	selenoprotein P	1
KCl	ENSMUSG00000015575	11974	Atp6v0e	ATPase, H+ transporting, lysosomal V0 subunit E	6
KCl	ENSMUSG00000080316	75202	Spaca6	sperm acrosome associated 6	6
KCl	ENSMUSG00000021728	13723	Emb	embigin	2
KCl	ENSMUSG00000046096	233812	Mosmo	modulator of smoothened	5
KCl	ENSMUSG00000094910	268595	D430019H16Rik	RIKEN cDNA D430019H16 gene	2
KCl	ENSMUSG00000030657	233781	Xylt1	xylosyltransferase 1	3
KCl	ENSMUSG00000024236	225115	Svil	supervillin	3
KCl	ENSMUSG00000050272	13508	Dscam	DS cell adhesion molecule	2
KCl	ENSMUSG00000038722	231889	Bud31	BUD31 homolog	5
KCl	ENSMUSG00000031870	18667	Pgr	progesterone receptor	2
KCl	ENSMUSG00000044454	257898	Olfr867	olfactory receptor 867	5
KCl	ENSMUSG00000001995	244668	Sipa1l2	signal-induced proliferation-associated 1 like 2	1
KCl	ENSMUSG00000054099	319653	Slc25a40	solute carrier family 25, member 40	2
KCl	ENSMUSG00000066595	226844	Flvcr1	feline leukemia virus subgroup C cellular receptor 1	4
KCl	ENSMUSG00000046324	226090	Ermp1	endoplasmic reticulum metallopeptidase 1	4
KCl	ENSMUSG00000021597	105377	Slf1	SMC5-SMC6 complex localization factor 1	2
KCl	ENSMUSG00000020883	72194	Fbxl20	F-box and leucine-rich repeat protein 20	5
KCl	ENSMUSG00000015224	74519	Cyp2j9	cytochrome P450, family 2, subfamily j, polypeptide 9	1
KCl	ENSMUSG00000059013	27387	Sh2d3c	SH2 domain containing 3C	2
KCl	ENSMUSG00000007655	12389	Cav1	caveolin 1, caveolae protein	3
KCl	ENSMUSG00000019943	67972	Atp2b1	ATPase, Ca++ transporting, plasma membrane 1	1
KCl	ENSMUSG00000066235	215494	Pomgnt2	protein O-linked mannose beta 1,4-N-acetylglucosaminyltransferase 2	4
KCl	ENSMUSG00000038708	54214	Golga4	golgi autoantigen, golgin subfamily a, 4	5
KCl	ENSMUSG00000037625	18417	Cldn11	claudin 11	4
KCl	ENSMUSG00000026479	16782	Lamc2	laminin, gamma 2	2
KCl	ENSMUSG00000031939	75316	Taf1d	TATA-box binding protein associated factor, RNA polymerase I, D	5
KCl	ENSMUSG00000025856	18590	Pdgfa	platelet derived growth factor, alpha	1
KCl	ENSMUSG00000038312	108687	Edem2	ER degradation enhancer, mannosidase alpha-like 2	4
KCl	ENSMUSG00000023951	22339	Vegfa	vascular endothelial growth factor A	1
KCl	ENSMUSG00000010608	67039	Rbm25	RNA binding motif protein 25	5
KCl	ENSMUSG00000031360	55936	Ctps2	cytidine 5'-triphosphate synthase 2	5
KCl	ENSMUSG00000024725	20409	Ostf1	osteoclast stimulating factor 1	3
KCl	ENSMUSG00000055489	233246	Ano5	anoctamin 5	2
KCl	ENSMUSG00000024590	16906	Lmnb1	lamin B1	6
KCl	ENSMUSG00000073975	259108	Olfr550	olfactory receptor 550	4
KCl	ENSMUSG00000022342	67498	Kcnv1	potassium channel, subfamily V, member 1	1
KCl	ENSMUSG00000066392	18191	Nrxn3	neurexin III	5
KCl	ENSMUSG00000053950	240442	Adnp2	ADNP homeobox 2	5
KCl	ENSMUSG00000047143	242620	Dmrta2	doublesex and mab-3 related transcription factor like family A2	5
KCl	ENSMUSG00000024581	108123	Napg	N-ethylmaleimide sensitive fusion protein attachment protein gamma	2
KCl	ENSMUSG00000028211	60599	Trp53inp1	transformation related protein 53 inducible nuclear protein 1	2
KCl	ENSMUSG00000026837	12831	Col5a1	collagen, type V, alpha 1	3
KCl	ENSMUSG00000090063	320038	Dlx6os1	distal-less homeobox 6, opposite strand 1	1
KCl	ENSMUSG00000074925	72351	Ptar1	protein prenyltransferase alpha subunit repeat containing 1	1
KCl	ENSMUSG00000042133	228005	Ppig	peptidyl-prolyl isomerase G (cyclophilin G)	5
KCl	ENSMUSG00000019828	14816	Grm1	glutamate receptor, metabotropic 1	5
KCl	ENSMUSG00000024382	13872	Ercc3	excision repair cross-complementing rodent repair deficiency, complementation group 3	5
KCl	ENSMUSG00000016526	226419	Dyrk3	dual-specificity tyrosine-(Y)-phosphorylation regulated kinase 3	3
KCl	ENSMUSG00000033510	170711	Otud7a	OTU domain containing 7A	1
KCl	ENSMUSG00000036192	225998	Rorb	RAR-related orphan receptor beta	1
KCl	ENSMUSG00000008333	20639	Snrpb2	U2 small nuclear ribonucleoprotein B	4
KCl	ENSMUSG00000031214	94190	Ophn1	oligophrenin 1	5
KCl	ENSMUSG00000005220	53419	Corin	corin, serine peptidase	4
KCl	ENSMUSG00000035824	57813	Tk2	thymidine kinase 2, mitochondrial	2
KCl	ENSMUSG00000027520	73884	Zdbf2	zinc finger, DBF-type containing 2	5
KCl	ENSMUSG00000066647	330503	Gm5113	predicted gene 5113	2
KCl	ENSMUSG00000051747	22138	Ttn	titin	2
KCl	ENSMUSG00000021215	56349	Net1	neuroepithelial cell transforming gene 1	5
KCl	ENSMUSG00000046417	192976	Lrrc75a	leucine rich repeat containing 75A	1
KCl	ENSMUSG00000079022	69700	Col22a1	collagen, type XXII, alpha 1	1
KCl	ENSMUSG00000005131	75311	4930550C14Rik	RIKEN cDNA 4930550C14 gene	5
KCl	ENSMUSG00000057706	108797	Mex3b	mex3 RNA binding family member B	5
KCl	ENSMUSG00000036833	241274	Pnpla7	patatin-like phospholipase domain containing 7	2
KCl	ENSMUSG00000027829	56706	Ccnl1	cyclin L1	5
KCl	ENSMUSG00000020034	216198	Tcp11l2	t-complex 11 (mouse) like 2	2
KCl	ENSMUSG00000070576	433938	Mn1	meningioma 1	1
KCl	ENSMUSG00000033967	381845	Rnf225	ring finger protein 225	5
KCl	ENSMUSG00000026614	226781	Slc30a10	solute carrier family 30, member 10	3
KCl	ENSMUSG00000063889	12916	Crem	cAMP responsive element modulator	1
KCl	ENSMUSG00000035431	20605	Sstr1	somatostatin receptor 1	3
KCl	ENSMUSG00000048226	258241	Olfr1212	olfactory receptor 1212	4
KCl	ENSMUSG00000035984	75533	Nme5	NME/NM23 family member 5	2
KCl	ENSMUSG00000027886	75504	1700013F07Rik	RIKEN cDNA 1700013F07 gene	5
KCl	ENSMUSG00000039648	70266	Kyat1	kynurenine aminotransferase 1	2
KCl	ENSMUSG00000027895	99738	Kcnc4	potassium voltage gated channel, Shaw-related subfamily, member 4	4
KCl	ENSMUSG00000000838	14265	Fmr1	fragile X mental retardation 1	5
KCl	ENSMUSG00000023328	11423	Ache	acetylcholinesterase	2
KCl	ENSMUSG00000051615	76108	Rap2a	RAS related protein 2a	5
KCl	ENSMUSG00000018339	14778	Gpx3	glutathione peroxidase 3	4
KCl	ENSMUSG00000024991	13669	Eif3a	eukaryotic translation initiation factor 3, subunit A	5
KCl	ENSMUSG00000033577	17920	Myo6	myosin VI	1
KCl	ENSMUSG00000054142	171235	Vmn1r236	vomeronasal 1 receptor 236	4
KCl	ENSMUSG00000010721	56873	Lmbr1	limb region 1	2
KCl	ENSMUSG00000024050	22404	Wiz	widely-interspaced zinc finger motifs	4
KCl	ENSMUSG00000031425	18823	Plp1	proteolipid protein (myelin) 1	1
KCl	ENSMUSG00000006494	228026	Pdk1	pyruvate dehydrogenase kinase, isoenzyme 1	2
KCl	ENSMUSG00000003271	54200	Sult2b1	sulfotransferase family, cytosolic, 2B, member 1	3
KCl	ENSMUSG00000069833	66395	Ahnak	AHNAK nucleoprotein (desmoyokin)	2
KCl	ENSMUSG00000037034	18503	Pax1	paired box 1	1
KCl	ENSMUSG00000029345	54723	Tfip11	tuftelin interacting protein 11	4
KCl	ENSMUSG00000021662	110596	Arhgef28	Rho guanine nucleotide exchange factor (GEF) 28	5
KCl	ENSMUSG00000024383	26405	Map3k2	mitogen-activated protein kinase kinase kinase 2	5
KCl	ENSMUSG00000085148	100042498	Mir22hg	Mir22 host gene (non-protein coding)	3
KCl	ENSMUSG00000031344	57249	Gabrq	gamma-aminobutyric acid (GABA) A receptor, subunit theta	2
KCl	ENSMUSG00000032042	67398	Srpr	signal recognition particle receptor ('docking protein')	2
KCl	ENSMUSG00000037725	80986	Ckap2	cytoskeleton associated protein 2	4
KCl	ENSMUSG00000035632	232791	Cnot3	CCR4-NOT transcription complex, subunit 3	5
KCl	ENSMUSG00000023032	59033	Slc4a8	solute carrier family 4 (anion exchanger), member 8	2
KCl	ENSMUSG00000032334	16949	Loxl1	lysyl oxidase-like 1	3
KCl	ENSMUSG00000022419	97998	Deptor	DEP domain containing MTOR-interacting protein	2
KCl	ENSMUSG00000021712	81003	Trim23	tripartite motif-containing 23	5
KCl	ENSMUSG00000047496	320311	Rnf152	ring finger protein 152	4
KCl	ENSMUSG00000042846	216028	Lrrtm3	leucine rich repeat transmembrane neuronal 3	5
KCl	ENSMUSG00000089889	67672	0610040B10Rik	RIKEN cDNA 0610040B10 gene	4
KCl	ENSMUSG00000041957	67451	Pkp2	plakophilin 2	4
KCl	ENSMUSG00000056553	19276	Ptprn2	protein tyrosine phosphatase, receptor type, N polypeptide 2	5
KCl	ENSMUSG00000003974	108069	Grm3	glutamate receptor, metabotropic 3	3
KCl	ENSMUSG00000071341	13656	Egr4	early growth response 4	3
KCl	ENSMUSG00000059005	229279	Hnrnpa3	heterogeneous nuclear ribonucleoprotein A3	1
KCl	ENSMUSG00000063801	11778	Ap3s2	adaptor-related protein complex 3, sigma 2 subunit	2
KCl	ENSMUSG00000090100	140810	Ttbk2	tau tubulin kinase 2	5
KCl	ENSMUSG00000033752	76915	Mnd1	meiotic nuclear divisions 1	6
KCl	ENSMUSG00000041923	319211	Nol4	nucleolar protein 4	5
KCl	ENSMUSG00000019590	13056	Cyb561	cytochrome b-561	2
KCl	ENSMUSG00000090619	637898	Vmn2r60	vomeronasal 2, receptor 60	4
KCl	ENSMUSG00000029478	20602	Ncor2	nuclear receptor co-repressor 2	3
KCl	ENSMUSG00000052698	70549	Tln2	talin 2	2
KCl	ENSMUSG00000050666	320736	Vstm4	V-set and transmembrane domain containing 4	3
KCl	ENSMUSG00000030560	13032	Ctsc	cathepsin C	3
KCl	ENSMUSG00000037363	270035	Letm2	leucine zipper-EF-hand containing transmembrane protein 2	4
KCl	ENSMUSG00000024563	17126	Smad2	SMAD family member 2	1
KCl	ENSMUSG00000085653	100503248	Gm15179	predicted gene 15179	2
KCl	ENSMUSG00000021209	74521	Ppp4r4	protein phosphatase 4, regulatory subunit 4	3
KCl	ENSMUSG00000059713	53902	Rcan3	regulator of calcineurin 3	2
KCl	ENSMUSG00000061808	22139	Ttr	transthyretin	3
KCl	ENSMUSG00000037225	14173	Fgf2	fibroblast growth factor 2	3
KCl	ENSMUSG00000054808	60595	Actn4	actinin alpha 4	1
[truncated: 1,805 more rows]
